# Supplementary material for: Dibutyl 5-[(4-ethoxycarbonylphenyl)diazenyl]benzene-1,3-dicarboxylate
Source: Acta Crystallogr Sect E Struct Rep Online. 2010 Jun 23;66(Pt 7):o1730. doi: 10.1107/S1600536810022762 (PMC3007049; doi:10.1107/S1600536810022762)
Supplement: Supplementary file 1 [file e-66-o1730-sup1.cif]

##############################################################################
###                                                                        ###
###        Electronic paper (Acta Crystallographica Section E)             ###
###                                                                        ###
##############################################################################
#                                                                            #
# This CIF contains the data in a paper accepted for publication in Acta     #
# Crystallographica Section E. It conforms to the requirements of Notes      #
# for Authors for Section E, and has been peer reviewed under the auspices   #
# of the IUCr Commission on Journals.                                        #
#                                                                            #
# Full details of the Crystallographic Information File format               #
# are given in the paper "The Crystallographic Information File (CIF):       #
# a New Standard Archive File for Crystallography" by S. R. Hall, F. H.      #
# Allen and I. D. Brown [Acta Cryst. (1991), A47, 655-685].                  #
#                                                                            #
# The current version of the core CIF dictionary is obtainable from          #
# ftp://ftp.iucr.org/pub/cif_core.dic. The current version number is 2.4.    #
#                                                                            #
# Software is freely available for graphical display of the structure(s) in  #
# this CIF.  For information consult the CIF home page http://www.iucr.org/  #
# cif/home.html                                                              #
#                                                                            #
# This file may be used for bona fide research purposes within the           #
# scientific community so long as proper attribution is given to the journal # 
# article from which it was obtained.                                        #
#                                                                            #
##############################################################################
                                             
data_global
_audit_creation_method     'form.cif (version 2.0)'
_journal_data_validation_number     ?
_journal_date_recd_electronic     2010-05-31
_journal_date_accepted     2010-06-14
_journal_name_full     'Acta Crystallographica, Section E'
_journal_year     2010
_journal_volume     66
_journal_issue      7
_journal_page_first     o1730
_journal_page_last     o1730
_journal_paper_category     QO
_journal_coeditor_code     HB5477
_publ_contact_author_name     'Prof. Liu, Ying'
_publ_contact_author_address
;
      College of Chemistry and Chemical Engineering
      Liaocheng University
      Liaocheng, 252059
      People's Republic of China
;
_publ_contact_author_email     'yllctu@yahoo.com.cn'
_publ_contact_author_fax     '0086-635-8230684'
_publ_contact_author_phone     '0086-635-8428220'
_publ_section_title
;
Dibutyl 5-[(4-ethoxycarbonylphenyl)diazenyl]benzene-1,3-dicarboxylate
;
loop_
    _publ_author_name
    _publ_author_address
    'Liu, Ying'
;     College of Chemistry and Chemical Engineering
      Liaocheng University
      Liaocheng, 252059
      People's Republic of China
;
    'Zhang, Xianxi'
;     College of Chemistry and Chemical Engineering
      Liaocheng University
      Liaocheng, 252059
      People's Republic of China
;
    'Xue, Zechun'
;     College of Chemistry and Chemical Engineering
      Liaocheng University
      Liaocheng, 252059
      People's Republic of China
;
    'Sheng, Jian'
;     College of Chemistry and Chemical Engineering
      Liaocheng University
      Liaocheng, 252059
      People's Republic of China
;
data_I
_audit_creation_method     SHELXL-97
_chemical_name_systematic
;
Dibutyl 5-[(4-ethoxycarbonylphenyl)diazenyl]benzene-1,3-dicarboxylate
;
_chemical_name_common     ?
_chemical_formula_moiety     'C25 H30 N2 O6'
_chemical_formula_sum     'C25 H30 N2 O6'
_chemical_formula_weight     454.51
_chemical_melting_point     ?
_symmetry_cell_setting     triclinic
_symmetry_space_group_name_H-M     'P -1'
_symmetry_space_group_name_Hall     '-P 1'
loop_
    _symmetry_equiv_pos_as_xyz
    'x, y, z'
    '-x, -y, -z'
_cell_length_a     8.675(2)
_cell_length_b     11.299(3)
_cell_length_c     13.636(3)
_cell_angle_alpha     97.311(3)
_cell_angle_beta     94.806(3)
_cell_angle_gamma     109.793(2)
_cell_volume     1235.8(5)
_cell_formula_units_Z     2
_cell_measurement_reflns_used     2660
_cell_measurement_theta_min     2.52
_cell_measurement_theta_max     27.06
_cell_measurement_temperature     293(2)
_exptl_crystal_description     block
_exptl_crystal_colour     yellow
_exptl_crystal_size_max     0.12
_exptl_crystal_size_mid     0.10
_exptl_crystal_size_min     0.08
_exptl_crystal_density_diffrn     1.221
_exptl_crystal_density_meas     ?
_exptl_crystal_density_method     'not measured'
_exptl_crystal_F_000     484
_exptl_absorpt_coefficient_mu     0.087
_exptl_absorpt_correction_type     multi-scan
_exptl_absorpt_process_details     '(SADABS; Bruker, 2001)'
_exptl_absorpt_correction_T_min     0.990
_exptl_absorpt_correction_T_max     0.993
_exptl_special_details
;
;
_diffrn_ambient_temperature     293(2)
_diffrn_radiation_type     MoK\a
_diffrn_radiation_wavelength     0.71073
_diffrn_radiation_source     'fine-focus sealed tube'
_diffrn_radiation_monochromator     graphite
_diffrn_measurement_device_type     'Bruker APEXII CCD'
_diffrn_measurement_method     '\f and \w scans'
_diffrn_detector_area_resol_mean     ?
_diffrn_reflns_number     8643
_diffrn_reflns_av_R_equivalents     0.0220
_diffrn_reflns_av_sigmaI/netI     0.0312
_diffrn_reflns_theta_min     2.52
_diffrn_reflns_theta_max     24.99
_diffrn_reflns_theta_full     24.99
_diffrn_measured_fraction_theta_max     0.979
_diffrn_measured_fraction_theta_full     0.979
_diffrn_reflns_limit_h_min     -10
_diffrn_reflns_limit_h_max     10
_diffrn_reflns_limit_k_min     -13
_diffrn_reflns_limit_k_max     13
_diffrn_reflns_limit_l_min     -15
_diffrn_reflns_limit_l_max     16
_diffrn_standards_number     0
_diffrn_standards_interval_count     ?
_diffrn_standards_interval_time     ?
_diffrn_standards_decay_%     ?
_refine_special_details
;
Refinement of <i>F</i>^2^ against ALL reflections. The weighted <i>R</i>-factor
<i>wR</i> and goodness of fit <i>S</i> are based on <i>F</i>^2^, conventional
<i>R</i>-factors <i>R</i> are based on <i>F</i>, with <i>F</i> set to zero for
negative <i>F</i>^2^. The threshold expression of <i>F</i>^2^ >
\s(<i>F</i>^2^) is used only for calculating <i>R</i>-factors(gt) <i>etc</i>.
and is not relevant to the choice of reflections for refinement.
<i>R</i>-factors based on <i>F</i>^2^ are statistically about twice as large
as those based on <i>F</i>, and <i>R</i>- factors based on ALL data will be
even larger.
;
_reflns_number_total     4275
_reflns_number_gt     2736
_reflns_threshold_expression     I>2\s(I)
_refine_ls_structure_factor_coef     Fsqd
_refine_ls_matrix_type     full
_refine_ls_R_factor_all     0.0943
_refine_ls_R_factor_gt     0.0639
_refine_ls_wR_factor_gt     0.1885
_refine_ls_wR_factor_ref     0.2183
_refine_ls_goodness_of_fit_ref     1.048
_refine_ls_restrained_S_all     1.100
_refine_ls_number_reflns     4275
_refine_ls_number_parameters     302
_refine_ls_number_restraints     13
_refine_ls_hydrogen_treatment     constr
_refine_ls_weighting_scheme     calc
_refine_ls_weighting_details
         'calc w=1/[\s^2^(Fo^2^)+(0.1149P)^2^+0.3064P] where P=(Fo^2^+2Fc^2^)/3'
_atom_sites_solution_hydrogens     geom
_atom_sites_solution_primary     direct
_atom_sites_solution_secondary     difmap
_refine_ls_shift/su_max     0.000
_refine_ls_shift/su_mean     0.000
_refine_diff_density_max     0.545
_refine_diff_density_min     -0.316
_refine_ls_extinction_method     none
_refine_ls_extinction_coef     .
_refine_ls_extinction_expression
                                  'Fc^*^=kFc[1+0.001xFc^2^\l^3^/sin(2\q)]^-1/4^'
loop_
    _atom_type_symbol
    _atom_type_description
    _atom_type_scat_dispersion_real
    _atom_type_scat_dispersion_imag
    _atom_type_scat_source
    'C' 'C' 0.0033 0.0016
                         'International Tables Vol C Tables 4.2.6.8 and 6.1.1.4'
    'H' 'H' 0.0000 0.0000
                         'International Tables Vol C Tables 4.2.6.8 and 6.1.1.4'
    'N' 'N' 0.0061 0.0033
                         'International Tables Vol C Tables 4.2.6.8 and 6.1.1.4'
    'O' 'O' 0.0106 0.0060
                         'International Tables Vol C Tables 4.2.6.8 and 6.1.1.4'
_computing_data_collection     'APEX2 (Bruker, 2004)'
_computing_cell_refinement     'SAINT-Plus (Bruker, 2001)'
_computing_data_reduction     'SAINT-Plus (Bruker, 2001)'
_computing_structure_solution     'SHELXS97 (Sheldrick, 2008)'
_computing_structure_refinement     'SHELXL97 (Sheldrick, 2008)'
_computing_molecular_graphics     'SHELXTL (Sheldrick, 2008)'
_computing_publication_material     'SHELXTL (Sheldrick, 2008)'
loop_
    _atom_site_type_symbol
    _atom_site_label
    _atom_site_fract_x
    _atom_site_fract_y
    _atom_site_fract_z
    _atom_site_U_iso_or_equiv
    _atom_site_adp_type
    _atom_site_calc_flag
    _atom_site_refinement_flags
    _atom_site_occupancy
    _atom_site_disorder_assembly
    _atom_site_disorder_group
    O O1 1.0434(3) 0.2950(2) 0.48258(15) 0.0725(6) Uani d . 1 . .
    O O2 0.8502(3) 0.3718(2) 0.52977(16) 0.0932(8) Uani d . 1 . .
    O O3 0.7562(3) -0.0204(2) 0.05822(16) 0.0871(7) Uani d . 1 . .
    O O4 0.9356(3) -0.0106(2) 0.18814(15) 0.0810(7) Uani d . 1 . .
    O O5 -0.2310(2) 0.3824(2) 0.02977(15) 0.0714(6) Uani d . 1 . .
    O O6 -0.1835(3) 0.5354(2) 0.1600(2) 0.0974(8) Uani d . 1 . .
    N N1 0.4477(3) 0.2563(2) 0.19969(16) 0.0588(6) Uani d . 1 . .
    N N2 0.4018(3) 0.3269(2) 0.25818(16) 0.0577(6) Uani d . 1 . .
    C C1 1.3390(8) -0.0964(7) 0.3283(5) 0.173(3) Uani d . 1 . .
    H H1A 1.3681 -0.1621 0.2913 0.260 Uiso calc R 1 . .
    H H1B 1.3211 -0.1154 0.3940 0.260 Uiso calc R 1 . .
    H H1C 1.4271 -0.0159 0.3333 0.260 Uiso calc R 1 . .
    C C2 1.1938(10) -0.0905(10) 0.2790(6) 0.225(4) Uani d D 1 . .
    H H2A 1.1052 -0.1568 0.3004 0.270 Uiso calc R 1 . .
    H H2B 1.1878 -0.0105 0.3104 0.270 Uiso calc R 1 . .
    C C3 1.1450(9) -0.0977(7) 0.1825(5) 0.189(3) Uani d DU 1 . .
    H H3A 1.1593 -0.1744 0.1507 0.227 Uiso calc R 1 . .
    H H3B 1.2301 -0.0275 0.1625 0.227 Uiso calc R 1 . .
    C C4 0.9940(5) -0.0991(4) 0.1300(3) 0.0905(11) Uani d U 1 . .
    H H4A 0.9116 -0.1843 0.1198 0.109 Uiso calc R 1 . .
    H H4B 1.0129 -0.0745 0.0652 0.109 Uiso calc R 1 . .
    C C5 1.2579(9) 0.1314(8) 0.5848(7) 0.207(4) Uani d . 1 . .
    H H5A 1.2809 0.1655 0.6548 0.311 Uiso calc R 1 . .
    H H5B 1.3017 0.0643 0.5720 0.311 Uiso calc R 1 . .
    H H5C 1.1405 0.0980 0.5646 0.311 Uiso calc R 1 . .
    C C6 1.3321(7) 0.2288(7) 0.5303(5) 0.149(2) Uani d . 1 . .
    H H6A 1.2823 0.2014 0.4611 0.179 Uiso calc R 1 . .
    H H6B 1.4485 0.2407 0.5327 0.179 Uiso calc R 1 . .
    C C7 1.3166(5) 0.3532(4) 0.5670(4) 0.1102(14) Uani d . 1 . .
    H H7A 1.3649 0.4117 0.5223 0.132 Uiso calc R 1 . .
    H H7B 1.3831 0.3866 0.6319 0.132 Uiso calc R 1 . .
    C C8 1.1471(4) 0.3556(3) 0.5769(2) 0.0842(10) Uani d . 1 . .
    H H8A 1.1025 0.3102 0.6298 0.101 Uiso calc R 1 . .
    H H8B 1.1516 0.4429 0.5931 0.101 Uiso calc R 1 . .
    C C9 0.8992(4) 0.3119(3) 0.4689(2) 0.0642(8) Uani d . 1 . .
    C C10 0.8072(3) 0.2505(2) 0.36752(19) 0.0545(7) Uani d . 1 . .
    C C11 0.8557(3) 0.1654(2) 0.3055(2) 0.0552(7) Uani d . 1 . .
    H H11 0.9463 0.1446 0.3274 0.066 Uiso calc R 1 . .
    C C12 0.7685(3) 0.1118(2) 0.21106(19) 0.0527(6) Uani d . 1 . .
    C C13 0.8165(3) 0.0201(3) 0.1433(2) 0.0615(7) Uani d . 1 . .
    C C14 0.6346(3) 0.1444(2) 0.1786(2) 0.0569(7) Uani d . 1 . .
    H H14 0.5769 0.1095 0.1150 0.068 Uiso calc R 1 . .
    C C15 0.5867(3) 0.2286(2) 0.24046(19) 0.0523(6) Uani d . 1 . .
    C C16 0.6712(3) 0.2805(2) 0.33568(19) 0.0532(6) Uani d . 1 . .
    H H16 0.6367 0.3351 0.3779 0.064 Uiso calc R 1 . .
    C C17 0.2637(3) 0.3539(2) 0.21661(19) 0.0523(6) Uani d . 1 . .
    C C18 0.1725(3) 0.2944(3) 0.1236(2) 0.0603(7) Uani d . 1 . .
    H H18 0.2007 0.2334 0.0842 0.072 Uiso calc R 1 . .
    C C19 0.0408(3) 0.3268(3) 0.0906(2) 0.0608(7) Uani d . 1 . .
    H H19 -0.0207 0.2868 0.0287 0.073 Uiso calc R 1 . .
    C C20 -0.0022(3) 0.4184(2) 0.1480(2) 0.0538(6) Uani d . 1 . .
    C C21 0.0888(3) 0.4765(3) 0.2404(2) 0.0631(7) Uani d . 1 . .
    H H21 0.0611 0.5380 0.2796 0.076 Uiso calc R 1 . .
    C C22 0.2203(3) 0.4437(3) 0.2744(2) 0.0623(7) Uani d . 1 . .
    H H22 0.2802 0.4824 0.3369 0.075 Uiso calc R 1 . .
    C C23 -0.1457(4) 0.4536(3) 0.1153(2) 0.0629(7) Uani d . 1 . .
    C C24 -0.3775(4) 0.4066(4) -0.0072(3) 0.0835(10) Uani d . 1 . .
    H H24A -0.3473 0.4937 -0.0197 0.100 Uiso calc R 1 . .
    H H24B -0.4538 0.3948 0.0419 0.100 Uiso calc R 1 . .
    C C25 -0.4555(5) 0.3171(5) -0.0998(4) 0.1176(15) Uani d . 1 . .
    H H25A -0.3772 0.3263 -0.1467 0.176 Uiso calc R 1 . .
    H H25B -0.5491 0.3349 -0.1276 0.176 Uiso calc R 1 . .
    H H25C -0.4913 0.2314 -0.0860 0.176 Uiso calc R 1 . .
loop_
    _atom_site_aniso_label
    _atom_site_aniso_U_11
    _atom_site_aniso_U_22
    _atom_site_aniso_U_33
    _atom_site_aniso_U_12
    _atom_site_aniso_U_13
    _atom_site_aniso_U_23
    O1 0.0697(13) 0.0861(14) 0.0657(12) 0.0446(11) -0.0120(10) -0.0074(10)
    O2 0.0977(17) 0.1285(19) 0.0641(13) 0.0739(16) -0.0125(12) -0.0253(13)
    O3 0.0918(16) 0.1085(17) 0.0657(14) 0.0566(14) -0.0027(12) -0.0195(12)
    O4 0.0927(16) 0.0967(15) 0.0693(13) 0.0649(13) -0.0007(11) -0.0106(11)
    O5 0.0609(12) 0.0868(14) 0.0751(14) 0.0419(11) -0.0039(10) 0.0088(11)
    O6 0.0949(17) 0.1010(17) 0.1112(19) 0.0690(15) -0.0067(14) -0.0114(14)
    N1 0.0510(13) 0.0669(14) 0.0607(14) 0.0285(11) 0.0006(10) 0.0014(11)
    N2 0.0523(13) 0.0640(13) 0.0594(13) 0.0284(11) 0.0014(10) 0.0017(10)
    C1 0.140(5) 0.215(7) 0.181(6) 0.091(5) -0.021(4) 0.043(5)
    C2 0.186(7) 0.343(12) 0.185(7) 0.177(8) -0.038(6) -0.012(7)
    C3 0.216(6) 0.243(6) 0.161(5) 0.188(5) -0.031(4) -0.049(4)
    C4 0.099(3) 0.097(2) 0.091(2) 0.065(2) 0.0094(19) -0.0101(18)
    C5 0.173(6) 0.213(7) 0.302(10) 0.105(6) 0.090(7) 0.137(8)
    C6 0.108(4) 0.195(6) 0.185(6) 0.092(4) 0.028(4) 0.065(5)
    C7 0.080(3) 0.120(3) 0.124(3) 0.036(2) -0.021(2) 0.019(3)
    C8 0.084(2) 0.092(2) 0.073(2) 0.0434(19) -0.0254(17) -0.0106(17)
    C9 0.0676(18) 0.0685(17) 0.0615(17) 0.0375(15) -0.0027(14) -0.0014(13)
    C10 0.0532(15) 0.0577(15) 0.0550(15) 0.0260(12) 0.0036(12) 0.0025(12)
    C11 0.0516(15) 0.0594(15) 0.0595(16) 0.0272(12) 0.0054(12) 0.0073(12)
    C12 0.0508(15) 0.0538(14) 0.0560(15) 0.0226(12) 0.0106(12) 0.0036(11)
    C13 0.0589(17) 0.0664(17) 0.0595(18) 0.0265(14) 0.0085(14) -0.0010(13)
    C14 0.0537(15) 0.0601(15) 0.0551(15) 0.0213(13) 0.0033(12) 0.0027(12)
    C15 0.0460(14) 0.0568(14) 0.0560(15) 0.0224(12) 0.0043(12) 0.0067(11)
    C16 0.0524(15) 0.0555(14) 0.0548(15) 0.0259(12) 0.0070(12) 0.0011(11)
    C17 0.0455(14) 0.0607(15) 0.0524(14) 0.0227(12) 0.0033(11) 0.0066(11)
    C18 0.0578(16) 0.0670(16) 0.0602(16) 0.0338(14) 0.0028(13) -0.0046(13)
    C19 0.0548(16) 0.0701(17) 0.0575(16) 0.0295(13) -0.0034(12) -0.0038(13)
    C20 0.0486(14) 0.0554(14) 0.0606(16) 0.0229(12) 0.0065(12) 0.0089(12)
    C21 0.0654(18) 0.0652(16) 0.0642(17) 0.0353(14) 0.0068(14) -0.0034(13)
    C22 0.0608(17) 0.0711(17) 0.0546(16) 0.0312(14) -0.0024(13) -0.0064(13)
    C23 0.0593(17) 0.0638(16) 0.0738(19) 0.0322(14) 0.0088(15) 0.0110(14)
    C24 0.0625(19) 0.109(3) 0.094(2) 0.0478(19) -0.0003(17) 0.027(2)
    C25 0.081(3) 0.141(4) 0.125(3) 0.045(3) -0.026(2) 0.012(3)
_geom_special_details
;
All e.s.d.'s (except the e.s.d. in the dihedral angle between two l.s. planes)
are estimated using the full covariance matrix. The cell e.s.d.'s are taken
into account individually in the estimation of e.s.d.'s in distances, angles
and torsion angles; correlations between e.s.d.'s in cell parameters are only
used when they are defined by crystal symmetry. An approximate (isotropic)
treatment of cell e.s.d.'s is used for estimating e.s.d.'s involving l.s.
planes.
;
loop_
    _geom_bond_atom_site_label_1
    _geom_bond_atom_site_label_2
    _geom_bond_site_symmetry_2
    _geom_bond_distance
    _geom_bond_publ_flag
    O1 C9 . 1.329(3) ?
    O1 C8 . 1.448(3) ?
    O2 C9 . 1.200(3) ?
    O3 C13 . 1.196(3) ?
    O4 C13 . 1.324(3) ?
    O4 C4 . 1.447(3) ?
    O5 C23 . 1.330(3) ?
    O5 C24 . 1.452(3) ?
    O6 C23 . 1.195(3) ?
    N1 N2 . 1.240(3) ?
    N1 C15 . 1.431(3) ?
    N2 C17 . 1.423(3) ?
    C1 C2 . 1.403(7) ?
    C1 H1A . 0.9600 ?
    C1 H1B . 0.9600 ?
    C1 H1C . 0.9600 ?
    C2 C3 . 1.331(7) ?
    C2 H2A . 0.9700 ?
    C2 H2B . 0.9700 ?
    C3 C4 . 1.434(7) ?
    C3 H3A . 0.9700 ?
    C3 H3B . 0.9700 ?
    C4 H4A . 0.9700 ?
    C4 H4B . 0.9700 ?
    C5 C6 . 1.409(8) ?
    C5 H5A . 0.9600 ?
    C5 H5B . 0.9600 ?
    C5 H5C . 0.9600 ?
    C6 C7 . 1.485(7) ?
    C6 H6A . 0.9700 ?
    C6 H6B . 0.9700 ?
    C7 C8 . 1.496(5) ?
    C7 H7A . 0.9700 ?
    C7 H7B . 0.9700 ?
    C8 H8A . 0.9700 ?
    C8 H8B . 0.9700 ?
    C9 C10 . 1.492(4) ?
    C10 C16 . 1.385(3) ?
    C10 C11 . 1.394(3) ?
    C11 C12 . 1.388(4) ?
    C11 H11 . 0.9300 ?
    C12 C14 . 1.388(4) ?
    C12 C13 . 1.488(3) ?
    C14 C15 . 1.383(3) ?
    C14 H14 . 0.9300 ?
    C15 C16 . 1.386(4) ?
    C16 H16 . 0.9300 ?
    C17 C22 . 1.378(3) ?
    C17 C18 . 1.393(4) ?
    C18 C19 . 1.372(4) ?
    C18 H18 . 0.9300 ?
    C19 C20 . 1.388(3) ?
    C19 H19 . 0.9300 ?
    C20 C21 . 1.384(4) ?
    C20 C23 . 1.481(4) ?
    C21 C22 . 1.377(4) ?
    C21 H21 . 0.9300 ?
    C22 H22 . 0.9300 ?
    C24 C25 . 1.465(5) ?
    C24 H24A . 0.9700 ?
    C24 H24B . 0.9700 ?
    C25 H25A . 0.9600 ?
    C25 H25B . 0.9600 ?
    C25 H25C . 0.9600 ?
loop_
    _geom_angle_atom_site_label_1
    _geom_angle_atom_site_label_2
    _geom_angle_atom_site_label_3
    _geom_angle_site_symmetry_1
    _geom_angle_site_symmetry_3
    _geom_angle
    _geom_angle_publ_flag
    C9 O1 C8 . . 116.9(2) ?
    C13 O4 C4 . . 117.4(2) ?
    C23 O5 C24 . . 116.5(2) ?
    N2 N1 C15 . . 114.7(2) ?
    N1 N2 C17 . . 114.1(2) ?
    C2 C1 H1A . . 109.5 ?
    C2 C1 H1B . . 109.5 ?
    H1A C1 H1B . . 109.5 ?
    C2 C1 H1C . . 109.5 ?
    H1A C1 H1C . . 109.5 ?
    H1B C1 H1C . . 109.5 ?
    C3 C2 C1 . . 131.1(7) ?
    C3 C2 H2A . . 104.5 ?
    C1 C2 H2A . . 104.5 ?
    C3 C2 H2B . . 104.5 ?
    C1 C2 H2B . . 104.5 ?
    H2A C2 H2B . . 105.6 ?
    C2 C3 C4 . . 132.1(6) ?
    C2 C3 H3A . . 104.2 ?
    C4 C3 H3A . . 104.2 ?
    C2 C3 H3B . . 104.2 ?
    C4 C3 H3B . . 104.2 ?
    H3A C3 H3B . . 105.5 ?
    C3 C4 O4 . . 108.9(3) ?
    C3 C4 H4A . . 109.9 ?
    O4 C4 H4A . . 109.9 ?
    C3 C4 H4B . . 109.9 ?
    O4 C4 H4B . . 109.9 ?
    H4A C4 H4B . . 108.3 ?
    C6 C5 H5A . . 109.5 ?
    C6 C5 H5B . . 109.5 ?
    H5A C5 H5B . . 109.5 ?
    C6 C5 H5C . . 109.5 ?
    H5A C5 H5C . . 109.5 ?
    H5B C5 H5C . . 109.5 ?
    C5 C6 C7 . . 114.3(6) ?
    C5 C6 H6A . . 108.7 ?
    C7 C6 H6A . . 108.7 ?
    C5 C6 H6B . . 108.7 ?
    C7 C6 H6B . . 108.7 ?
    H6A C6 H6B . . 107.6 ?
    C6 C7 C8 . . 118.0(4) ?
    C6 C7 H7A . . 107.8 ?
    C8 C7 H7A . . 107.8 ?
    C6 C7 H7B . . 107.8 ?
    C8 C7 H7B . . 107.8 ?
    H7A C7 H7B . . 107.2 ?
    O1 C8 C7 . . 107.9(3) ?
    O1 C8 H8A . . 110.1 ?
    C7 C8 H8A . . 110.1 ?
    O1 C8 H8B . . 110.1 ?
    C7 C8 H8B . . 110.1 ?
    H8A C8 H8B . . 108.4 ?
    O2 C9 O1 . . 124.2(3) ?
    O2 C9 C10 . . 123.8(3) ?
    O1 C9 C10 . . 111.9(2) ?
    C16 C10 C11 . . 120.3(2) ?
    C16 C10 C9 . . 118.2(2) ?
    C11 C10 C9 . . 121.5(2) ?
    C12 C11 C10 . . 119.8(2) ?
    C12 C11 H11 . . 120.1 ?
    C10 C11 H11 . . 120.1 ?
    C14 C12 C11 . . 119.7(2) ?
    C14 C12 C13 . . 119.1(2) ?
    C11 C12 C13 . . 121.1(2) ?
    O3 C13 O4 . . 123.8(2) ?
    O3 C13 C12 . . 124.4(3) ?
    O4 C13 C12 . . 111.9(2) ?
    C15 C14 C12 . . 120.2(2) ?
    C15 C14 H14 . . 119.9 ?
    C12 C14 H14 . . 119.9 ?
    C14 C15 C16 . . 120.4(2) ?
    C14 C15 N1 . . 115.8(2) ?
    C16 C15 N1 . . 123.8(2) ?
    C10 C16 C15 . . 119.6(2) ?
    C10 C16 H16 . . 120.2 ?
    C15 C16 H16 . . 120.2 ?
    C22 C17 C18 . . 119.8(2) ?
    C22 C17 N2 . . 116.3(2) ?
    C18 C17 N2 . . 123.9(2) ?
    C19 C18 C17 . . 119.3(2) ?
    C19 C18 H18 . . 120.3 ?
    C17 C18 H18 . . 120.3 ?
    C18 C19 C20 . . 121.1(2) ?
    C18 C19 H19 . . 119.4 ?
    C20 C19 H19 . . 119.4 ?
    C21 C20 C19 . . 119.1(2) ?
    C21 C20 C23 . . 118.5(2) ?
    C19 C20 C23 . . 122.4(2) ?
    C22 C21 C20 . . 120.2(2) ?
    C22 C21 H21 . . 119.9 ?
    C20 C21 H21 . . 119.9 ?
    C21 C22 C17 . . 120.5(2) ?
    C21 C22 H22 . . 119.7 ?
    C17 C22 H22 . . 119.7 ?
    O6 C23 O5 . . 123.0(3) ?
    O6 C23 C20 . . 124.8(3) ?
    O5 C23 C20 . . 112.2(2) ?
    O5 C24 C25 . . 108.2(3) ?
    O5 C24 H24A . . 110.1 ?
    C25 C24 H24A . . 110.1 ?
    O5 C24 H24B . . 110.1 ?
    C25 C24 H24B . . 110.1 ?
    H24A C24 H24B . . 108.4 ?
    C24 C25 H25A . . 109.5 ?
    C24 C25 H25B . . 109.5 ?
    H25A C25 H25B . . 109.5 ?
    C24 C25 H25C . . 109.5 ?
    H25A C25 H25C . . 109.5 ?
    H25B C25 H25C . . 109.5 ?
loop_
    _geom_torsion_atom_site_label_1
    _geom_torsion_atom_site_label_2
    _geom_torsion_atom_site_label_3
    _geom_torsion_atom_site_label_4
    _geom_torsion_site_symmetry_1
    _geom_torsion_site_symmetry_2
    _geom_torsion_site_symmetry_3
    _geom_torsion_site_symmetry_4
    _geom_torsion
    _geom_torsion_publ_flag
    C15 N1 N2 C17 . . . . 179.9(2) ?
    C1 C2 C3 C4 . . . . 175.9(8) ?
    C2 C3 C4 O4 . . . . 39.1(12) ?
    C13 O4 C4 C3 . . . . 166.9(4) ?
    C5 C6 C7 C8 . . . . -54.1(7) ?
    C9 O1 C8 C7 . . . . -165.9(3) ?
    C6 C7 C8 O1 . . . . -52.5(5) ?
    C8 O1 C9 O2 . . . . -1.0(5) ?
    C8 O1 C9 C10 . . . . 177.2(3) ?
    O2 C9 C10 C16 . . . . 10.6(5) ?
    O1 C9 C10 C16 . . . . -167.7(2) ?
    O2 C9 C10 C11 . . . . -169.7(3) ?
    O1 C9 C10 C11 . . . . 12.1(4) ?
    C16 C10 C11 C12 . . . . 0.8(4) ?
    C9 C10 C11 C12 . . . . -179.0(3) ?
    C10 C11 C12 C14 . . . . 0.7(4) ?
    C10 C11 C12 C13 . . . . -179.7(2) ?
    C4 O4 C13 O3 . . . . -0.4(5) ?
    C4 O4 C13 C12 . . . . -179.8(3) ?
    C14 C12 C13 O3 . . . . 6.7(4) ?
    C11 C12 C13 O3 . . . . -173.0(3) ?
    C14 C12 C13 O4 . . . . -174.0(2) ?
    C11 C12 C13 O4 . . . . 6.4(4) ?
    C11 C12 C14 C15 . . . . -0.9(4) ?
    C13 C12 C14 C15 . . . . 179.5(2) ?
    C12 C14 C15 C16 . . . . -0.5(4) ?
    C12 C14 C15 N1 . . . . 179.7(2) ?
    N2 N1 C15 C14 . . . . 176.5(2) ?
    N2 N1 C15 C16 . . . . -3.3(4) ?
    C11 C10 C16 C15 . . . . -2.1(4) ?
    C9 C10 C16 C15 . . . . 177.7(2) ?
    C14 C15 C16 C10 . . . . 1.9(4) ?
    N1 C15 C16 C10 . . . . -178.3(2) ?
    N1 N2 C17 C22 . . . . -172.5(2) ?
    N1 N2 C17 C18 . . . . 8.1(4) ?
    C22 C17 C18 C19 . . . . 0.3(4) ?
    N2 C17 C18 C19 . . . . 179.6(2) ?
    C17 C18 C19 C20 . . . . 0.5(4) ?
    C18 C19 C20 C21 . . . . -0.7(4) ?
    C18 C19 C20 C23 . . . . -178.8(3) ?
    C19 C20 C21 C22 . . . . 0.1(4) ?
    C23 C20 C21 C22 . . . . 178.2(3) ?
    C20 C21 C22 C17 . . . . 0.7(5) ?
    C18 C17 C22 C21 . . . . -0.9(4) ?
    N2 C17 C22 C21 . . . . 179.7(3) ?
    C24 O5 C23 O6 . . . . -1.3(5) ?
    C24 O5 C23 C20 . . . . 178.1(2) ?
    C21 C20 C23 O6 . . . . 5.3(5) ?
    C19 C20 C23 O6 . . . . -176.7(3) ?
    C21 C20 C23 O5 . . . . -174.1(2) ?
    C19 C20 C23 O5 . . . . 3.9(4) ?
    C23 O5 C24 C25 . . . . -178.6(3) ?
