# Supplementary material for: Dibutyl 5-[(4-ethoxycarbonylphenyl)diazenyl]benzene-1,3-dicarboxylate
Source: Acta Crystallogr Sect E Struct Rep Online. 2010 Jun 23;66(Pt 7):o1730. doi: 10.1107/S1600536810022762 (PMC3007049; doi:10.1107/S1600536810022762)
Supplement: Supplementary file 2 [file e-66-o1730-Isup2.hkl]

# 
# h,k,l, Fc-squared, Fo-squared, sigma(Fo-squared) and status flag 
# 
data_I
_shelx_title ' P-1 in P-1' 
_shelx_refln_list_code          4 
_shelx_F_calc_maximum      237.09 
_exptl_crystal_F_000       484.00 
_reflns_d_resolution_high  0.8410 
 
loop_ 
 _symmetry_equiv_pos_as_xyz 
 'x, y, z' 
 '-x, -y, -z' 
 
_cell_length_a     8.6747 
_cell_length_b    11.2994 
_cell_length_c    13.6359 
_cell_angle_alpha  97.311 
_cell_angle_beta   94.806 
_cell_angle_gamma 109.793 
 
_shelx_F_squared_multiplier     1.000 
 
loop_ 
 _refln_index_h 
 _refln_index_k 
 _refln_index_l 
 _refln_F_squared_calc 
 _refln_F_squared_meas 
 _refln_F_squared_sigma 
 _refln_observed_status 
   1   0   0     3514.78     3389.71    106.89 o 
   2   0   0     1995.63     1918.22     26.03 o 
   3   0   0      237.92      287.85      4.86 o 
   4   0   0       30.16       16.78      1.11 o 
   5   0   0      514.35      586.81      8.96 o 
   6   0   0        2.92        2.31      1.39 o 
   7   0   0        0.01       -0.28      0.77 o 
   8   0   0        0.08        0.00      0.98 o 
   9   0   0        0.59        0.53      1.16 o 
  -9   1   0        0.00        0.86      1.16 o 
  -8   1   0       15.76       11.82      1.63 o 
  -7   1   0        4.68        2.38      1.16 o 
  -6   1   0        6.59       11.26      2.08 o 
  -5   1   0      228.12      263.19      3.41 o 
  -4   1   0      815.55      822.68      9.77 o 
  -3   1   0       98.00      114.19      1.96 o 
  -2   1   0      302.24      356.28      4.88 o 
  -1   1   0      494.54      532.43      6.36 o 
   1   1   0      120.35      104.57      2.31 o 
   2   1   0        4.59        3.75      0.46 o 
   3   1   0       90.34       67.97      1.96 o 
   4   1   0       15.23        9.24      1.39 o 
   5   1   0      211.94      204.93      8.79 o 
   6   1   0        1.73       -0.23      0.69 o 
   7   1   0       46.05       46.47      2.61 o 
   8   1   0       27.76       21.30      2.29 o 
   9   1   0        0.56        1.16      1.31 o 
 -10   2   0        2.10        2.31      2.31 o 
  -9   2   0        0.01       -0.92      1.39 o 
  -8   2   0        0.10       -0.46      0.98 o 
  -7   2   0       92.05      105.21      3.55 o 
  -6   2   0       93.89      120.13      3.42 o 
  -5   2   0       52.60       33.25      1.19 o 
  -4   2   0      232.77      241.48      3.48 o 
  -3   2   0      614.14      516.80      5.48 o 
  -2   2   0     1607.23     1893.24     17.40 o 
  -1   2   0       65.60       89.99      1.22 o 
   0   2   0      190.74      255.32      2.75 o 
   1   2   0     6375.78     6041.92     64.81 o 
   2   2   0      517.85      577.57      7.69 o 
   3   2   0        8.41        9.94      0.98 o 
   4   2   0       61.37       54.09      1.96 o 
   5   2   0        0.08        0.92      0.65 o 
   6   2   0       10.84       15.31      1.63 o 
   7   2   0        6.20        3.23      1.31 o 
   8   2   0       38.77       41.21      2.61 o 
 -10   3   0        0.79        0.00      1.85 o 
  -9   3   0       86.94       78.11      5.55 o 
  -8   3   0       21.10       18.41      1.78 o 
  -7   3   0        7.01        8.32      1.31 o 
  -6   3   0      102.17      108.90      3.22 o 
  -5   3   0       34.52       26.67      1.56 o 
  -4   3   0      385.69      459.96      5.35 o 
  -3   3   0       91.33       84.28      2.11 o 
  -2   3   0       95.93       79.62      1.55 o 
  -1   3   0      109.01      105.57      1.56 o 
   0   3   0     2831.08     2681.99     24.12 o 
   1   3   0      399.46      415.18      4.53 o 
   3   3   0      117.54       97.01      2.16 o 
   5   3   0        0.25        0.23      0.65 o 
   6   3   0        0.60        0.00      0.98 o 
   7   3   0        1.21        1.16      1.31 o 
   8   3   0        2.96        3.93      1.63 o 
 -10   4   0        1.81        1.39      2.31 o 
  -9   4   0       29.95       32.81      3.70 o 
  -8   4   0        3.51        4.16      1.85 o 
  -7   4   0       67.69       72.01      2.89 o 
  -6   4   0        4.17        9.38      0.71 o 
  -5   4   0        8.18        6.74      0.67 o 
  -4   4   0       63.16       64.45      3.55 o 
  -3   4   0      123.65      142.20      2.89 o 
  -2   4   0      211.78      193.78      2.64 o 
  -1   4   0        8.84        9.92      0.60 o 
   0   4   0       33.96       27.48      1.03 o 
   1   4   0       11.78       15.14      0.67 o 
   2   4   0      106.97      118.47      3.52 o 
   3   4   0      373.45      387.07      4.75 o 
   4   4   0        5.29        9.75      1.62 o 
   5   4   0        0.49        0.37      0.77 o 
   6   4   0        2.11        0.92      1.62 o 
   7   4   0        0.08        0.53      1.16 o 
   8   4   0       97.16      100.06      9.71 o 
 -10   5   0        0.00        0.46      1.85 o 
  -9   5   0        4.60        6.01      2.31 o 
  -8   5   0       21.44       22.64      3.23 o 
  -7   5   0        0.06        0.92      1.39 o 
  -5   5   0       47.79       49.82      1.46 o 
  -4   5   0       16.67       12.19      1.11 o 
  -2   5   0        4.30        1.45      0.38 o 
  -1   5   0        0.35        2.31      0.31 o 
   0   5   0      167.08      165.16      2.55 o 
   1   5   0       80.83       59.45      2.11 o 
   2   5   0      190.33      173.63      2.79 o 
   3   5   0       14.37       11.85      1.85 o 
   4   5   0       12.98       10.90      1.31 o 
   5   5   0        0.35        0.46      1.85 o 
   6   5   0        0.18        0.40      1.16 o 
   7   5   0        4.51        2.72      1.44 o 
 -10   6   0        2.69        2.31      2.31 o 
  -9   6   0       18.10       12.48      2.77 o 
  -8   6   0       32.72       31.42      3.70 o 
  -7   6   0       45.49       39.72      2.31 o 
  -6   6   0      522.72      562.63      7.11 o 
  -5   6   0      448.06      456.03      7.56 o 
  -4   6   0       86.22       88.60      1.88 o 
  -3   6   0       19.04       22.90      1.19 o 
  -2   6   0      296.06      284.47      3.87 o 
  -1   6   0       74.15       61.68      1.56 o 
   0   6   0      100.10       90.50      2.44 o 
   1   6   0       83.22      110.31      3.67 o 
   2   6   0       31.95       49.27      1.56 o 
   3   6   0        1.01        1.16      0.98 o 
   4   6   0      108.71      104.47      3.47 o 
   5   6   0        3.21        0.79      1.11 o 
   6   6   0        1.61        1.62      1.31 o 
 -10   7   0        0.71        3.23      2.31 o 
  -9   7   0        5.45        3.70      2.31 o 
  -7   7   0      107.46      107.53      6.93 o 
  -6   7   0      456.08      411.50      7.56 o 
  -5   7   0      140.02      140.62      3.25 o 
  -4   7   0        0.19        0.12      0.38 o 
  -3   7   0        6.29        8.46      1.85 o 
  -2   7   0       89.11       92.67      2.55 o 
  -1   7   0      816.60      847.98     11.54 o 
   0   7   0      139.28      145.71      2.75 o 
   1   7   0       41.56       36.20      1.41 o 
   2   7   0        2.86        6.01      0.87 o 
   3   7   0       13.77       14.56      1.63 o 
   4   7   0        0.30       -0.46      1.11 o 
   5   7   0        1.46        0.00      1.31 o 
   6   7   0        0.85        1.28      1.44 o 
  -9   8   0        4.79        2.77      2.31 o 
  -8   8   0        0.48        1.65      1.11 o 
  -7   8   0       15.02       12.92      1.44 o 
  -6   8   0       47.35       56.95      2.89 o 
  -5   8   0       82.37       86.54      3.09 o 
  -4   8   0        5.94        6.35      0.95 o 
  -3   8   0       10.04        7.90      1.32 o 
  -2   8   0       64.15       78.36      2.10 o 
  -1   8   0      197.69      222.02      3.72 o 
   0   8   0       30.59       28.79      1.41 o 
   1   8   0        5.70        6.86      0.95 o 
   2   8   0       35.71       38.64      2.22 o 
   3   8   0        1.73       -0.92      1.11 o 
   4   8   0       10.86       11.72      1.96 o 
   5   8   0        1.74        2.77      2.08 o 
  -9   9   0        1.52        0.46      1.85 o 
  -8   9   0       28.90       33.73      2.31 o 
  -7   9   0       13.62        9.53      1.44 o 
  -6   9   0      165.29      164.98      4.77 o 
  -5   9   0      119.10      125.91      4.39 o 
  -4   9   0       54.96       59.12      1.96 o 
  -3   9   0        0.21        0.23      0.59 o 
  -2   9   0        0.00        0.31      0.53 o 
  -1   9   0        5.59        5.03      0.87 o 
   0   9   0       36.85       33.12      1.56 o 
   1   9   0        0.57        0.07      0.67 o 
   2   9   0        1.13        1.72      1.11 o 
   3   9   0        0.35       -1.16      1.16 o 
   4   9   0        0.47       -1.44      1.44 o 
  -9  10   0       19.62       23.11      3.70 o 
  -8  10   0        6.27        4.27      1.39 o 
  -7  10   0       12.05       14.79      1.88 o 
  -6  10   0        0.73        1.16      0.98 o 
  -5  10   0        0.17        0.46      1.31 o 
  -4  10   0       51.87       59.53      3.47 o 
  -3  10   0       15.98       17.50      1.28 o 
  -2  10   0       16.04       16.06      1.22 o 
  -1  10   0       21.25       23.13      1.41 o 
   0  10   0        2.79        3.41      0.87 o 
   1  10   0        7.35        6.16      1.45 o 
   2  10   0        5.49        7.15      1.85 o 
   3  10   0        4.41        4.16      1.63 o 
  -8  11   0        0.07        0.07      1.16 o 
  -7  11   0       19.79       16.19      2.31 o 
  -6  11   0       50.11       55.84      3.09 o 
  -5  11   0       20.35       16.64      1.88 o 
  -4  11   0       16.02       16.03      1.88 o 
  -3  11   0        3.55        2.97      1.85 o 
  -2  11   0        1.63        0.15      0.80 o 
  -1  11   0        1.88        1.85      1.09 o 
   0  11   0        1.24        0.97      0.87 o 
   1  11   0        5.19        3.90      2.31 o 
   2  11   0       21.11       23.83      2.43 o 
  -7  12   0        3.63        5.55      1.54 o 
  -6  12   0        2.50        3.00      1.62 o 
  -5  12   0       17.41       18.61      2.11 o 
  -4  12   0        0.04       -0.79      1.11 o 
  -3  12   0        8.41        6.71      2.08 o 
  -2  12   0        4.84        9.37      1.44 o 
  -1  12   0        0.31        1.30      0.89 o 
   0  12   0        0.30        0.46      0.87 o 
  -5  13   0        2.82        3.80      1.44 o 
  -4  13   0        1.20        3.39      1.44 o 
  -3  13   0        0.93        1.62      1.31 o 
  -2  13   0        4.45        5.03      1.44 o 
   2 -13   1        0.48        0.59      1.11 o 
   3 -13   1        0.00       -0.46      1.62 o 
   4 -13   1        3.83        2.82      1.62 o 
   5 -13   1        9.23       12.42      3.00 o 
  -1 -12   1        0.48        1.95      1.44 o 
   0 -12   1        0.00        0.13      0.87 o 
   1 -12   1        0.09       -0.84      0.87 o 
   2 -12   1        0.00        0.23      0.98 o 
   3 -12   1        0.79        0.07      1.11 o 
   4 -12   1       42.18       41.29      3.00 o 
   5 -12   1        0.08        1.39      1.31 o 
   6 -12   1       11.07       14.41      2.11 o 
   7 -12   1        0.00       -0.92      1.11 o 
  -2 -11   1        4.31        4.85      1.63 o 
  -1 -11   1        2.40        2.57      1.44 o 
   0 -11   1        7.63        7.27      1.14 o 
   1 -11   1        2.99        3.88      0.95 o 
   2 -11   1        0.28        0.28      0.92 o 
   3 -11   1        1.33        2.05      1.11 o 
   4 -11   1        2.48        0.92      1.62 o 
   5 -11   1      103.28      104.03      6.24 o 
   6 -11   1       19.82       21.31      2.22 o 
   7 -11   1        0.17       -0.46      0.98 o 
   8 -11   1        0.00        1.58      1.11 o 
  -3 -10   1        1.31       -0.41      1.62 o 
  -2 -10   1        0.28        2.31      1.39 o 
  -1 -10   1        0.03        0.55      0.87 o 
   0 -10   1       13.13       11.55      1.63 o 
   1 -10   1        2.96        2.77      0.80 o 
   2 -10   1        6.33        3.10      0.67 o 
   3 -10   1       13.59       12.84      2.54 o 
   4 -10   1       87.75       81.95      3.47 o 
   5 -10   1      973.40     1002.51     15.10 o 
   6 -10   1       25.11       29.26      2.43 o 
   7 -10   1       19.20       22.67      3.23 o 
   8 -10   1        5.35        6.01      1.54 o 
   9 -10   1        0.08        1.39      1.85 o 
  -4  -9   1        1.24       -0.92      1.31 o 
  -3  -9   1        0.83        0.46      1.11 o 
  -2  -9   1        0.65        0.79      1.11 o 
  -1  -9   1        1.07       -0.20      0.67 o 
   0  -9   1       43.56       38.12      1.68 o 
   1  -9   1        0.04        0.00      0.53 o 
   2  -9   1       32.80       40.78      2.20 o 
   3  -9   1        0.01        0.12      0.68 o 
   4  -9   1       20.72       21.39      1.78 o 
   5  -9   1       51.54       59.80      6.01 o 
   6  -9   1       17.74       24.15      4.85 o 
   7  -9   1       33.29       34.94      2.22 o 
   8  -9   1        0.63       -0.59      1.11 o 
  -5  -8   1        0.27       -1.31      1.31 o 
  -4  -8   1        2.27        2.54      1.31 o 
  -3  -8   1        6.75        6.65      3.23 o 
  -2  -8   1        0.16       -0.92      0.98 o 
  -1  -8   1       29.61       38.82      1.68 o 
   0  -8   1       13.15        8.97      0.87 o 
   1  -8   1      145.39      148.28      2.91 o 
   2  -8   1        1.54        0.46      0.53 o 
   3  -8   1        8.60        8.05      1.14 o 
   4  -8   1        0.92        2.13      0.77 o 
   5  -8   1       10.47       13.81      2.77 o 
   6  -8   1      128.68      153.62      9.71 o 
   7  -8   1       17.23       16.12      2.08 o 
   8  -8   1        3.08        7.39      2.31 o 
   9  -8   1        2.63        5.08      2.77 o 
  -6  -7   1        1.57        1.95      1.44 o 
  -5  -7   1        0.00       -0.98      0.98 o 
  -4  -7   1      112.24      111.24      3.92 o 
  -3  -7   1        0.39        0.00      0.98 o 
  -2  -7   1        4.42        3.61      0.67 o 
  -1  -7   1       34.60       45.02      1.56 o 
   0  -7   1       36.84       34.87      2.12 o 
   1  -7   1      422.95      464.16      5.74 o 
   2  -7   1        0.20       -0.12      0.38 o 
   3  -7   1       12.14       12.92      1.31 o 
   4  -7   1       32.63       35.85      1.32 o 
   5  -7   1       12.54       15.99      1.62 o 
   6  -7   1      308.34      337.32      6.56 o 
   7  -7   1        2.41        2.24      1.11 o 
   9  -7   1        1.65       -1.39      1.39 o 
  10  -7   1        1.38        1.39      2.31 o 
  -7  -6   1        0.27       -1.44      1.44 o 
  -6  -6   1        0.19       -1.11      1.11 o 
  -5  -6   1        4.08        1.25      1.11 o 
  -4  -6   1        9.25       12.25      1.63 o 
  -3  -6   1       14.88       10.69      2.31 o 
  -2  -6   1       60.08       50.09      2.44 o 
  -1  -6   1        1.24        0.98      0.59 o 
   0  -6   1      205.40      199.93      3.09 o 
   1  -6   1       98.63       89.63      1.83 o 
   2  -6   1       90.81       79.78      2.44 o 
   3  -6   1        9.36        8.11      0.71 o 
   4  -6   1      168.56      153.34      2.56 o 
   5  -6   1       36.67       32.46      3.70 o 
   6  -6   1       20.72       18.20      4.16 o 
   7  -6   1        6.59        3.70      1.39 o 
   8  -6   1       22.21       21.72      3.23 o 
   9  -6   1        9.15       14.33      3.23 o 
  10  -6   1        0.33       -1.85      1.85 o 
  -7  -5   1        1.44        1.85      1.39 o 
  -6  -5   1        0.33        0.86      1.11 o 
  -5  -5   1        0.12        0.00      0.77 o 
  -4  -5   1       47.24       47.51      2.54 o 
  -3  -5   1       31.14       24.32      1.63 o 
  -1  -5   1      162.95      140.11      2.37 o 
   0  -5   1      374.34      366.80      4.43 o 
   1  -5   1      690.98      732.53      7.63 o 
   2  -5   1        0.07        0.91      0.87 o 
   3  -5   1      107.17      121.95      2.00 o 
   4  -5   1        0.13        2.08      0.65 o 
   5  -5   1       83.37       78.56      1.85 o 
   6  -5   1       30.84       38.97      1.88 o 
   7  -5   1       15.98       12.48      2.31 o 
   8  -5   1       10.66       11.09      2.77 o 
   9  -5   1        4.68        6.01      2.31 o 
  10  -5   1        0.67       -0.92      1.85 o 
  -8  -4   1       20.08       20.13      2.29 o 
  -7  -4   1        2.82        6.47      1.63 o 
  -6  -4   1        3.32        5.31      1.31 o 
  -5  -4   1        0.00        0.28      0.92 o 
  -4  -4   1       43.98       39.55      1.96 o 
  -3  -4   1       67.49       67.02      1.63 o 
  -2  -4   1      125.91       85.47      1.83 o 
  -1  -4   1      564.22      604.51      6.48 o 
   0  -4   1        9.72        9.70      1.09 o 
   1  -4   1      575.66      598.33      6.22 o 
   2  -4   1      400.92      343.62      3.94 o 
   3  -4   1      652.10      659.92      8.90 o 
   4  -4   1       70.04       95.33      2.37 o 
   5  -4   1      245.92      269.77      3.89 o 
   6  -4   1       73.28       65.56      1.88 o 
   7  -4   1       10.37       12.94      2.31 o 
   8  -4   1       13.74       10.17      2.31 o 
   9  -4   1       85.51       85.04      5.55 o 
  10  -4   1        3.69        2.31      2.31 o 
  -8  -3   1       35.50       42.39      2.89 o 
  -7  -3   1       18.61       17.11      1.96 o 
  -6  -3   1        5.69        9.45      1.39 o 
  -5  -3   1        0.31        1.39      0.98 o 
  -4  -3   1        1.50       -0.69      0.69 o 
  -3  -3   1        0.22       -0.28      0.31 o 
  -2  -3   1      568.36      583.29      7.45 o 
  -1  -3   1     1195.71     1183.32     13.45 o 
   0  -3   1      977.47      844.32     11.89 o 
   1  -3   1     2168.67     2184.93     19.80 o 
   3  -3   1      155.51      184.38      2.60 o 
   4  -3   1     6197.13     6944.32     76.48 o 
   5  -3   1       61.24       84.29      1.88 o 
   6  -3   1      301.58      334.45      6.11 o 
   7  -3   1        3.22        1.16      0.98 o 
   8  -3   1        5.76        4.62      1.85 o 
   9  -3   1        7.28        6.01      2.31 o 
  10  -3   1        0.37        0.46      1.85 o 
  -9  -2   1        2.52        0.69      1.31 o 
  -8  -2   1        3.99        3.00      1.31 o 
  -7  -2   1       26.76       23.14      1.96 o 
  -6  -2   1       13.74       15.05      1.63 o 
  -5  -2   1       77.39       86.07      5.32 o 
  -4  -2   1        1.99        7.69      0.98 o 
  -3  -2   1      147.19      145.70      3.09 o 
  -2  -2   1      214.37      274.03      3.13 o 
   0  -2   1      513.46      522.07      5.08 o 
   1  -2   1      248.84      181.57      4.17 o 
   2  -2   1      696.42      685.31      6.74 o 
   3  -2   1       11.10       13.68      1.26 o 
   4  -2   1      724.85      757.85      7.92 o 
   5  -2   1      223.70      221.72      3.16 o 
   6  -2   1       82.99       96.14      2.89 o 
   7  -2   1        0.32       -0.65      0.92 o 
   8  -2   1        3.73        2.51      1.11 o 
   9  -2   1       16.23       21.26      3.23 o 
  -9  -1   1        1.97        1.75      1.44 o 
  -8  -1   1        1.65        2.31      1.31 o 
  -7  -1   1        8.54       10.07      1.31 o 
  -6  -1   1       47.15       38.96      2.11 o 
  -5  -1   1        0.32       -0.65      0.65 o 
  -4  -1   1       10.99       12.22      1.85 o 
  -3  -1   1      110.53      121.13      2.62 o 
  -2  -1   1     1203.10     1304.60     15.29 o 
   1  -1   1      152.76      128.27      2.78 o 
   2  -1   1     1239.86     1122.01     10.45 o 
   3  -1   1       58.06       72.08      1.28 o 
   4  -1   1       12.79       12.01      0.67 o 
   5  -1   1      336.71      319.15      5.66 o 
   6  -1   1       17.11       17.74      1.44 o 
   7  -1   1        2.39        1.85      0.98 o 
   8  -1   1        5.04        2.51      1.11 o 
   9  -1   1        3.96        2.77      1.85 o 
  -9   0   1        0.25        1.62      1.31 o 
  -8   0   1       11.18        9.52      1.63 o 
  -7   0   1       11.65       11.90      1.63 o 
  -6   0   1      104.82       89.83      3.09 o 
  -5   0   1     1124.96     1181.19     15.55 o 
  -4   0   1      467.90      488.96      7.36 o 
  -3   0   1       13.59       12.48      0.98 o 
  -2   0   1        1.27        3.70      0.33 o 
  -1   0   1      599.68      629.86     10.25 o 
   1   0   1      353.20      328.10      4.23 o 
   2   0   1      790.99      627.43      9.06 o 
   3   0   1      336.97      298.91      4.67 o 
   4   0   1      636.96      653.02      9.96 o 
   5   0   1       33.28       28.10      1.44 o 
   6   0   1        0.16        1.29      0.77 o 
   7   0   1        0.67        0.46      1.16 o 
   8   0   1       11.56        8.55      1.63 o 
   9   0   1        0.07        0.20      1.11 o 
  -9   1   1        3.25        5.43      2.31 o 
  -8   1   1        0.38        0.00      0.98 o 
  -7   1   1       20.80       19.54      1.78 o 
  -6   1   1       32.49       26.93      1.85 o 
  -5   1   1     1966.43     2126.46     20.01 o 
  -4   1   1      264.45      248.80      3.19 o 
  -3   1   1       40.63       59.71      1.22 o 
  -2   1   1     1053.86     1169.37     13.16 o 
  -1   1   1        5.59       21.63      4.16 o 
   0   1   1     2855.16     2723.75     24.35 o 
   1   1   1     4385.21     4343.46     56.30 o 
   2   1   1      457.50      447.56      6.20 o 
   4   1   1      127.28      145.26      3.42 o 
   5   1   1        8.78        9.29      1.62 o 
   6   1   1      109.21      104.47      3.42 o 
   7   1   1       45.29       49.14      2.77 o 
   8   1   1        5.77        6.01      1.63 o 
   9   1   1        1.98        0.00      1.31 o 
 -10   2   1       29.18       30.96      3.70 o 
  -9   2   1        0.06        2.11      1.11 o 
  -8   2   1       11.59       20.84      1.96 o 
  -7   2   1       47.83       47.65      2.43 o 
  -6   2   1       12.65       16.43      1.31 o 
  -5   2   1        2.34        1.06      0.68 o 
  -4   2   1      646.71      705.69      7.73 o 
  -3   2   1      323.01      266.90      3.99 o 
  -2   2   1     2878.71     2699.20     24.34 o 
  -1   2   1     3951.65     3834.68     35.93 o 
   0   2   1    10921.27    10188.28    324.59 o 
   1   2   1     1312.37     1375.77     12.88 o 
   2   2   1       74.54       70.57      1.28 o 
   3   2   1      422.69      478.67      5.30 o 
   4   2   1        0.11       -0.69      0.69 o 
   5   2   1       34.97       36.75      1.96 o 
   6   2   1        1.07        1.16      1.16 o 
   7   2   1       11.83       12.15      2.08 o 
   8   2   1        6.01        5.78      1.63 o 
 -10   3   1        0.83        2.31      2.31 o 
  -9   3   1        6.52        6.86      1.44 o 
  -8   3   1        5.91        4.33      2.08 o 
  -7   3   1        3.63        4.73      1.11 o 
  -6   3   1       28.01       28.08      1.99 o 
  -5   3   1      124.91      130.56      6.24 o 
  -4   3   1       37.16       24.87      1.22 o 
  -2   3   1      879.16      767.63      9.65 o 
  -1   3   1     1170.43     1155.34     11.00 o 
   0   3   1     1137.65     1115.02     10.63 o 
   1   3   1      107.08      145.90      2.44 o 
   2   3   1       60.30       52.05      1.28 o 
   3   3   1      118.12      138.91      2.24 o 
   4   3   1       77.58       74.88      2.61 o 
   5   3   1        8.37       11.13      2.31 o 
   6   3   1        0.03       -0.77      0.77 o 
   7   3   1        6.44        8.80      1.63 o 
   8   3   1       72.39       77.28      4.39 o 
 -10   4   1        0.21        2.77      1.85 o 
  -9   4   1       35.80       37.43      3.70 o 
  -8   4   1       24.24       24.57      2.11 o 
  -7   4   1        1.05        0.46      0.98 o 
  -6   4   1        0.01       -0.04      0.55 o 
  -5   4   1       87.85       96.14      2.10 o 
  -4   4   1       30.14       49.26      1.41 o 
  -3   4   1      867.36      852.41      8.81 o 
  -2   4   1      425.29      383.58      4.53 o 
  -1   4   1      460.74      385.00      4.44 o 
   0   4   1      308.36      286.66      3.63 o 
   1   4   1       97.14       85.38      1.68 o 
   2   4   1        6.44        5.59      0.59 o 
   3   4   1      179.34      212.62      4.13 o 
   4   4   1       40.47       42.11      3.47 o 
   5   4   1        5.68        5.26      1.11 o 
   6   4   1        8.36       10.71      1.63 o 
   7   4   1       23.24       33.58      2.61 o 
 -10   5   1        0.54        2.77      1.85 o 
  -9   5   1       15.98       12.48      2.77 o 
  -8   5   1        1.09        0.00      1.39 o 
  -7   5   1      196.87      229.30      6.93 o 
  -6   5   1      213.76      209.12      4.65 o 
  -5   5   1       29.13       29.87      1.28 o 
  -4   5   1       11.46        3.47      0.60 o 
  -3   5   1      248.09      243.74      3.45 o 
  -2   5   1      825.09      969.22      9.86 o 
  -1   5   1       27.19       34.88      1.14 o 
   0   5   1       64.99       85.92      1.76 o 
   1   5   1       28.35       29.60      1.14 o 
   2   5   1       14.50       12.47      1.09 o 
   3   5   1      595.67      615.12      9.47 o 
   4   5   1        1.98        0.92      0.98 o 
   5   5   1        0.09       -0.23      0.98 o 
   6   5   1       10.56        8.05      1.63 o 
   7   5   1        2.36        2.67      1.44 o 
 -10   6   1        4.07        5.55      2.31 o 
  -9   6   1        6.11        6.47      2.31 o 
  -8   6   1        7.31        7.39      2.31 o 
  -7   6   1      369.88      414.25      7.43 o 
  -6   6   1        5.32        4.26      1.00 o 
  -5   6   1       46.11       42.55      1.88 o 
  -4   6   1       20.24       17.89      1.00 o 
  -3   6   1       31.88       26.41      1.14 o 
  -2   6   1      238.56      249.29      3.60 o 
  -1   6   1       38.58       16.60      1.19 o 
   0   6   1      131.24      153.17      2.75 o 
   1   6   1       30.53       31.83      1.22 o 
   2   6   1        3.29        2.51      0.67 o 
   3   6   1        2.44        3.10      1.11 o 
   4   6   1        4.82        6.99      2.31 o 
   5   6   1       14.61       18.28      1.96 o 
   6   6   1        0.31       -0.86      1.11 o 
 -10   7   1        2.08        9.24      2.77 o 
  -9   7   1        0.23        0.00      1.85 o 
  -6   7   1       54.56       55.84      2.00 o 
  -5   7   1      144.41      132.21      3.42 o 
  -4   7   1       16.04       16.41      1.00 o 
  -3   7   1      237.16      219.89      4.33 o 
  -2   7   1       91.70       75.71      3.18 o 
  -1   7   1      117.35      122.34      2.48 o 
   0   7   1       26.44       26.81      1.22 o 
   1   7   1       10.41        9.31      0.87 o 
   2   7   1        7.44        5.42      0.87 o 
   3   7   1        3.20       -0.46      1.85 o 
   4   7   1       13.24       12.17      1.63 o 
   5   7   1        0.00       -0.23      1.31 o 
   6   7   1        0.07       -0.67      1.44 o 
  -9   8   1        8.24        7.39      2.77 o 
  -8   8   1        7.96        8.09      3.70 o 
  -7   8   1       99.13      106.02      3.66 o 
  -6   8   1     2654.34     2753.30     56.02 o 
  -5   8   1      220.47      232.52      8.32 o 
  -4   8   1       79.06       71.18      2.10 o 
  -3   8   1       19.87       24.63      1.28 o 
  -2   8   1        4.55        7.62      0.95 o 
  -1   8   1       74.63       78.67      2.10 o 
   0   8   1        0.13        0.23      0.59 o 
   1   8   1        2.12        4.43      1.11 o 
   2   8   1        1.69        0.46      1.11 o 
   3   8   1        0.20       -0.69      0.98 o 
   4   8   1        0.33       -1.11      1.11 o 
   5   8   1        0.46       -0.46      1.31 o 
  -9   9   1        0.11       -1.39      1.85 o 
  -8   9   1        0.00       -0.77      0.77 o 
  -7   9   1       11.69       17.81      2.31 o 
  -6   9   1       67.14       60.19      2.89 o 
  -5   9   1        6.59        4.68      1.39 o 
  -4   9   1        4.04        1.66      0.92 o 
  -3   9   1        0.43       -0.69      0.69 o 
  -2   9   1        0.25        0.23      0.65 o 
  -1   9   1       63.40       55.40      2.43 o 
   0   9   1        0.02       -0.59      0.59 o 
   1   9   1       28.49       34.46      1.68 o 
   2   9   1       22.90       25.98      2.11 o 
   3   9   1        5.50        5.31      1.63 o 
   4   9   1        0.09       -1.44      2.54 o 
  -9  10   1        5.45        9.24      2.77 o 
  -8  10   1        6.25        8.93      1.54 o 
  -7  10   1        3.11        2.18      1.11 o 
  -6  10   1        9.23       12.46      2.31 o 
  -5  10   1       95.36       91.41      3.55 o 
  -4  10   1        1.60        1.97      0.87 o 
  -3  10   1        0.03        0.35      0.59 o 
  -2  10   1        0.29       -0.17      0.69 o 
  -1  10   1        1.11        0.35      0.59 o 
   0  10   1        0.28        0.77      0.80 o 
   1  10   1        2.89        3.28      0.95 o 
   2  10   1       14.77       20.09      3.00 o 
   3  10   1        8.03        7.62      1.96 o 
  -8  11   1        0.71        0.40      1.11 o 
  -7  11   1        2.99        0.66      1.11 o 
  -6  11   1       28.56       25.54      3.00 o 
  -5  11   1        0.48       -0.98      0.98 o 
  -4  11   1        0.74        1.52      1.11 o 
  -3  11   1        7.30        6.10      1.07 o 
  -2  11   1        2.44        5.58      1.08 o 
  -1  11   1        0.35        0.15      0.80 o 
   0  11   1        2.54        0.32      0.95 o 
   1  11   1        0.30       -0.86      1.16 o 
   2  11   1        4.85        6.96      3.23 o 
  -7  12   1        0.00        0.00      1.31 o 
  -6  12   1        1.27        2.08      1.31 o 
  -5  12   1        1.68        1.62      1.31 o 
  -4  12   1        6.01        3.65      1.44 o 
  -3  12   1       35.24       38.99      3.00 o 
  -2  12   1        2.52        3.35      1.00 o 
  -1  12   1        0.72        0.67      0.87 o 
   0  12   1        0.01        0.62      1.07 o 
  -5  13   1        4.63        4.99      1.62 o 
  -4  13   1        5.08        6.55      1.77 o 
  -3  13   1        0.00       -0.46      1.31 o 
  -2  13   1        1.12        4.00      1.44 o 
   1 -13   2        1.17        2.31      1.31 o 
   2 -13   2        1.03        1.64      1.44 o 
   3 -13   2        2.23        3.80      1.44 o 
   4 -13   2        7.58        9.06      1.77 o 
   5 -13   2        6.52        5.82      2.08 o 
  -1 -12   2        1.30        3.54      1.44 o 
   0 -12   2        1.74        0.65      0.95 o 
   1 -12   2        1.12        1.65      1.11 o 
   2 -12   2        6.35        9.14      2.54 o 
   3 -12   2        7.90       10.17      3.23 o 
   4 -12   2       12.46       14.92      3.70 o 
   5 -12   2        4.83        1.62      2.54 o 
   6 -12   2        0.00       -0.66      3.00 o 
   7 -12   2       10.12       11.78      1.88 o 
  -2 -11   2        3.04        5.31      1.63 o 
  -1 -11   2        1.24        1.39      1.31 o 
   0 -11   2        0.53        0.53      0.96 o 
   1 -11   2        0.90       -0.07      0.67 o 
   3 -11   2       52.52       75.79      3.22 o 
   4 -11   2       28.40       31.77      5.31 o 
   5 -11   2      125.76      133.95      4.54 o 
   6 -11   2       12.03       11.59      3.00 o 
   7 -11   2       12.08       15.87      2.11 o 
   8 -11   2        1.61        0.69      1.19 o 
  -3 -10   2        6.94        4.62      1.63 o 
  -2 -10   2        0.19        0.20      1.11 o 
  -1 -10   2        1.95        1.85      0.95 o 
   0 -10   2       62.10       76.66      2.28 o 
   1 -10   2       17.76       26.51      1.41 o 
   2 -10   2        2.28        1.85      1.16 o 
   3 -10   2        4.38        5.45      1.11 o 
   4 -10   2        0.00        0.46      0.98 o 
   5 -10   2      247.74      252.43      6.11 o 
   6 -10   2       14.94       12.84      3.47 o 
   7 -10   2        0.44       -0.98      0.98 o 
   8 -10   2        2.80        2.19      1.19 o 
  -4  -9   2        1.02       -0.72      1.44 o 
  -3  -9   2        0.30        1.62      1.31 o 
  -2  -9   2        2.04       -0.92      0.98 o 
  -1  -9   2       32.34       33.26      1.68 o 
   0  -9   2       16.28        6.61      0.87 o 
   1  -9   2        4.30        5.19      0.87 o 
   2  -9   2        0.26        0.58      0.59 o 
   3  -9   2        0.57        0.23      0.65 o 
   4  -9   2      161.60      167.97      7.17 o 
   5  -9   2      526.28      515.60      9.22 o 
   6  -9   2       44.85       41.70      3.23 o 
   7  -9   2        9.37        7.22      1.44 o 
   8  -9   2        0.32       -0.20      1.11 o 
  -5  -8   2       14.61        7.35      1.77 o 
  -4  -8   2        2.04        0.23      1.62 o 
  -3  -8   2        2.96        6.47      1.31 o 
  -1  -8   2       22.55       20.12      1.36 o 
   0  -8   2       15.22       15.10      1.14 o 
   1  -8   2        9.39        8.03      0.80 o 
   2  -8   2        0.17        0.12      0.38 o 
   3  -8   2       32.07       34.90      1.34 o 
   4  -8   2       89.71      104.15      3.22 o 
   5  -8   2      435.66      472.45     10.41 o 
   6  -8   2      151.75      140.36      7.16 o 
   7  -8   2        2.66        1.85      1.11 o 
   8  -8   2       23.52       26.80      3.70 o 
   9  -8   2        7.40        9.24      2.77 o 
  -6  -7   2        0.93        1.80      1.44 o 
  -5  -7   2        0.09       -0.46      1.31 o 
  -4  -7   2        1.90        0.26      1.11 o 
  -3  -7   2        4.53        2.77      1.62 o 
   0  -7   2       51.91       52.26      1.68 o 
   1  -7   2       33.14       29.38      1.22 o 
   2  -7   2      108.43       97.34      1.96 o 
   3  -7   2       12.59        9.67      0.71 o 
   4  -7   2        5.94        8.16      1.11 o 
   5  -7   2       53.21       64.48      2.55 o 
   6  -7   2        0.48       -0.92      1.16 o 
   7  -7   2       31.13       32.02      1.96 o 
   8  -7   2       15.48       18.48      3.23 o 
   9  -7   2        1.85       -0.46      1.85 o 
  -7  -6   2        0.33       -1.31      1.31 o 
  -6  -6   2        0.35       -0.73      1.11 o 
  -5  -6   2        2.69        4.16      1.31 o 
  -4  -6   2      103.62      105.61      3.60 o 
  -3  -6   2       10.89        9.48      1.31 o 
  -2  -6   2        3.33        3.69      0.67 o 
  -1  -6   2        0.00       -0.12      0.41 o 
   0  -6   2        7.58        9.16      0.80 o 
   2  -6   2       44.94       60.95      2.38 o 
   3  -6   2       16.73       17.78      0.71 o 
   4  -6   2        1.88        2.92      0.47 o 
   5  -6   2        4.68        6.47      1.11 o 
   6  -6   2       42.51       46.65      2.22 o 
   7  -6   2       16.09       15.71      1.85 o 
   8  -6   2      119.73      100.76      6.01 o 
   9  -6   2        4.45        0.00      2.31 o 
  10  -6   2        1.33       -0.92      2.31 o 
  -7  -5   2        1.09       -1.16      1.16 o 
  -6  -5   2        1.15        0.69      0.98 o 
  -5  -5   2        2.34        1.72      1.11 o 
  -4  -5   2        4.43        1.39      0.98 o 
  -2  -5   2        2.00        0.92      0.53 o 
  -1  -5   2      669.12      694.24      7.56 o 
   0  -5   2        5.97        6.56      0.53 o 
   1  -5   2       34.62       33.48      0.95 o 
   2  -5   2       19.91       27.68      0.78 o 
   3  -5   2      201.80      249.12      3.28 o 
   4  -5   2      187.01      188.89      2.88 o 
   5  -5   2      135.50      147.25      7.63 o 
   6  -5   2        0.37        0.00      0.92 o 
   7  -5   2        2.05        0.46      1.39 o 
   8  -5   2       84.91       68.40      5.08 o 
   9  -5   2        4.90        5.55      2.31 o 
  10  -5   2        0.08       -0.92      1.85 o 
  -8  -4   2        0.20        0.92      1.39 o 
  -7  -4   2        6.68        5.44      1.44 o 
  -6  -4   2        2.17        2.11      1.39 o 
  -5  -4   2        3.03        3.70      0.98 o 
  -4  -4   2        5.73        2.54      0.98 o 
  -3  -4   2       39.43       50.10      1.35 o 
  -2  -4   2     1403.11     1373.72     19.13 o 
  -1  -4   2       63.50       50.76      1.22 o 
   0  -4   2      515.92      491.56      5.31 o 
   1  -4   2      443.69      474.43      5.09 o 
   2  -4   2       47.96       38.17      0.92 o 
   3  -4   2      385.16      467.58      5.22 o 
   4  -4   2      196.28      249.56      3.34 o 
   5  -4   2      125.47      118.70      2.33 o 
   6  -4   2      202.68      227.69      4.53 o 
   7  -4   2        4.44        2.77      1.85 o 
   8  -4   2        8.74       11.09      2.77 o 
   9  -4   2        9.11        3.70      2.31 o 
  10  -4   2        2.56        0.92      2.31 o 
  -8  -3   2        6.82        3.47      1.31 o 
  -7  -3   2        2.46        2.08      1.31 o 
  -6  -3   2       41.86       35.18      2.11 o 
  -5  -3   2        6.83        7.42      0.98 o 
  -4  -3   2        0.02        0.46      0.65 o 
  -3  -3   2        2.36        2.62      0.38 o 
  -2  -3   2      530.99      416.50      4.69 o 
  -1  -3   2     2987.57     3013.34     27.22 o 
   0  -3   2     5978.45     5636.76     83.99 o 
   2  -3   2      106.63       81.84      1.88 o 
   3  -3   2      657.47      653.09      9.27 o 
   4  -3   2       81.96      104.96      2.05 o 
   5  -3   2       59.27       68.11      1.60 o 
   6  -3   2        0.40        0.23      0.65 o 
   7  -3   2       54.74       54.07      4.16 o 
   8  -3   2        1.64        2.77      1.85 o 
   9  -3   2        8.95        8.32      2.77 o 
  -9  -2   2        0.35        0.69      1.31 o 
  -8  -2   2        0.24        0.33      1.11 o 
  -7  -2   2        0.08       -0.46      0.98 o 
  -6  -2   2       83.92       99.05      3.70 o 
  -5  -2   2       19.71       15.31      1.31 o 
  -4  -2   2      292.46      276.31      9.71 o 
  -3  -2   2       44.02       44.27      1.06 o 
  -2  -2   2     1755.79     1712.07     15.84 o 
  -1  -2   2    56213.94    58187.30   2918.76 o 
   0  -2   2     1932.39     1871.94     16.95 o 
   1  -2   2     1976.06     2343.04     26.31 o 
   3  -2   2       24.45       24.49      0.98 o 
   4  -2   2     2331.50     2780.85     25.44 o 
   5  -2   2       30.54       44.58      1.32 o 
   6  -2   2       19.95       20.33      1.44 o 
   7  -2   2        5.84        3.89      1.11 o 
   8  -2   2        3.43        1.39      1.85 o 
   9  -2   2        5.11        6.01      2.31 o 
  -9  -1   2        0.04       -0.26      2.31 o 
  -8  -1   2        0.24        2.18      1.11 o 
  -7  -1   2        7.58        7.65      1.39 o 
  -6  -1   2      136.14      143.30      3.92 o 
  -5  -1   2        5.13        1.74      1.62 o 
  -4  -1   2      107.21      130.37      3.09 o 
  -3  -1   2        0.68        0.31      0.27 o 
  -2  -1   2        6.10        6.33      0.38 o 
  -1  -1   2     1489.41     1618.46     14.75 o 
   0  -1   2      155.43      149.52      3.24 o 
   1  -1   2      449.46      336.50      4.42 o 
   2  -1   2     1474.82     1286.02     12.91 o 
   3  -1   2      309.80      338.71      3.85 o 
   4  -1   2     1983.27     2050.40     25.23 o 
   5  -1   2        0.45        0.69      0.65 o 
   6  -1   2       18.18       19.35      1.44 o 
   7  -1   2      134.71      147.57      4.33 o 
   8  -1   2        3.53        4.46      1.19 o 
   9  -1   2        0.30        1.39      2.31 o 
  -9   0   2        1.73        0.69      1.31 o 
  -8   0   2        1.99        2.31      1.62 o 
  -7   0   2       13.63       19.72      3.93 o 
  -6   0   2        4.93        4.95      0.98 o 
  -5   0   2      103.04      113.41      3.09 o 
  -4   0   2      102.90       95.87      1.73 o 
  -3   0   2      392.94      376.27      4.22 o 
  -2   0   2      154.94      163.38      2.10 o 
  -1   0   2      430.32      356.33      4.42 o 
   0   0   2      605.86      694.17      7.90 o 
   1   0   2      163.45      126.61      2.14 o 
   2   0   2       44.14       60.04      1.14 o 
   3   0   2        1.27        4.93      0.46 o 
   4   0   2        5.44        5.74      0.40 o 
   5   0   2       26.19       31.62      1.78 o 
   6   0   2      247.57      254.28      5.53 o 
   7   0   2       53.53       55.04      2.76 o 
   8   0   2        0.83        1.62      1.31 o 
   9   0   2        0.01       -1.39      1.39 o 
  -9   1   2        6.55        5.03      1.44 o 
  -8   1   2        2.94        2.54      1.62 o 
  -7   1   2       26.61       34.46      3.23 o 
  -6   1   2       17.26       17.79      1.63 o 
  -5   1   2      321.33      334.32      4.21 o 
  -4   1   2      389.80      347.90      4.22 o 
  -3   1   2       81.02       55.22      1.22 o 
  -2   1   2      782.23      740.18      7.32 o 
  -1   1   2       91.47      110.31      1.96 o 
   0   1   2     4463.42     4454.86     57.62 o 
   1   1   2       35.99       54.99      1.85 o 
   2   1   2       53.02       49.30      1.00 o 
   3   1   2       23.69       18.99      0.77 o 
   4   1   2       35.78       35.96      1.09 o 
   5   1   2       41.49       29.04      1.78 o 
   6   1   2       28.44       29.19      2.11 o 
   7   1   2       24.44       27.05      2.29 o 
   8   1   2       19.55       15.75      2.77 o 
   9   1   2        0.56        2.88      1.44 o 
 -10   2   2        0.92        3.34      1.44 o 
  -9   2   2        2.97        1.58      1.85 o 
  -8   2   2       16.07       16.27      1.78 o 
  -7   2   2       17.41       15.67      3.23 o 
  -6   2   2       14.20       16.44      1.44 o 
  -5   2   2      124.83      135.67      2.35 o 
  -4   2   2       57.70       55.42      1.35 o 
  -3   2   2      176.59      121.36      2.99 o 
  -2   2   2      174.84      206.11      3.27 o 
  -1   2   2       14.38       21.31      0.59 o 
   0   2   2        0.06        0.15      0.27 o 
   1   2   2       63.25       47.77      1.07 o 
   2   2   2      354.40      339.66      6.53 o 
   3   2   2        0.62       -0.38      0.38 o 
   4   2   2       14.81       16.29      1.39 o 
   5   2   2       11.40       11.44      1.31 o 
   6   2   2        0.34        0.92      1.11 o 
   7   2   2      486.64      503.45      9.28 o 
   8   2   2        7.59        4.16      1.63 o 
 -10   3   2        5.96        6.47      2.31 o 
  -9   3   2        9.29       10.36      1.63 o 
  -8   3   2        2.55        5.31      1.31 o 
  -7   3   2       18.32       15.77      3.70 o 
  -6   3   2      148.96      134.12      2.63 o 
  -5   3   2       34.81       45.57      1.35 o 
  -4   3   2       40.42       29.81      1.14 o 
  -3   3   2      367.05      403.39      4.80 o 
  -2   3   2       10.11       20.69      1.62 o 
  -1   3   2     1234.99     1166.58     11.19 o 
   0   3   2      675.31      764.85      7.66 o 
   1   3   2      628.82      630.08      6.59 o 
   2   3   2      151.73      149.88      2.49 o 
   3   3   2      182.28      150.33      2.51 o 
   4   3   2        2.43        1.39      0.92 o 
   5   3   2        5.72        6.48      1.85 o 
   6   3   2        2.99        3.23      1.11 o 
   7   3   2       15.77       17.66      3.23 o 
   8   3   2        0.38        0.92      1.31 o 
 -10   4   2        3.40        3.70      2.31 o 
  -9   4   2       18.66       15.38      2.08 o 
  -8   4   2        3.62        2.90      1.11 o 
  -7   4   2       93.13      102.45      3.42 o 
  -6   4   2      168.16      183.07      3.33 o 
  -5   4   2        8.89       11.41      0.90 o 
  -4   4   2      107.98      130.98      3.63 o 
  -3   4   2      253.10      261.88      3.55 o 
  -2   4   2        1.17        4.50      0.69 o 
  -1   4   2        6.42        6.97      0.77 o 
   0   4   2      186.23      224.76      3.02 o 
   1   4   2       72.67      103.46      1.95 o 
   2   4   2       74.47       87.02      1.83 o 
   3   4   2      527.72      550.38      6.39 o 
   4   4   2       24.64       21.27      1.63 o 
   5   4   2        5.50        4.62      1.11 o 
   6   4   2       19.95       22.72      2.11 o 
   7   4   2        5.07        5.04      3.00 o 
 -10   5   2        2.37        4.62      2.31 o 
  -9   5   2        1.01        0.92      1.85 o 
  -8   5   2       65.89       58.82      2.76 o 
  -7   5   2      348.10      319.31      6.52 o 
  -6   5   2        0.03       -0.23      0.59 o 
  -5   5   2       48.55       42.18      1.56 o 
  -4   5   2        1.23        0.46      0.92 o 
  -3   5   2      264.46      290.63      3.99 o 
  -2   5   2     4966.40     5272.70     47.28 o 
  -1   5   2      540.18      581.34      6.58 o 
   0   5   2      605.45      513.39      6.05 o 
   1   5   2        1.45        1.50      0.38 o 
   2   5   2      219.89      223.10      3.45 o 
   3   5   2       26.43       27.74      2.08 o 
   4   5   2        2.15        0.92      0.98 o 
   5   5   2        0.91        0.92      0.98 o 
   6   5   2        0.49       -1.11      1.11 o 
   7   5   2        0.19        0.00      1.31 o 
 -10   6   2        0.00       -0.92      1.85 o 
  -9   6   2        0.79        0.92      1.85 o 
  -8   6   2        0.97        0.92      1.85 o 
  -7   6   2        2.31        1.69      1.44 o 
  -6   6   2      176.55      184.12      3.51 o 
  -5   6   2        9.71        8.41      1.62 o 
  -4   6   2       84.59       72.07      1.83 o 
  -3   6   2        0.03        0.35      0.38 o 
  -2   6   2        1.02       -0.48      0.48 o 
  -1   6   2       80.71      115.74      2.30 o 
   0   6   2       27.99       24.04      1.14 o 
   1   6   2       19.55       17.85      1.14 o 
   2   6   2        0.88        0.92      0.53 o 
   3   6   2       41.69       47.83      2.29 o 
   4   6   2        6.57        4.98      1.62 o 
   5   6   2        0.95       -0.69      1.62 o 
   6   6   2        5.59        5.69      2.31 o 
 -10   7   2        1.88        2.77      2.31 o 
  -9   7   2       18.07       20.33      3.23 o 
  -7   7   2       28.08       23.30      2.11 o 
  -6   7   2      492.93      483.17      6.61 o 
  -5   7   2        6.37        5.73      0.80 o 
  -4   7   2        2.61        3.49      0.59 o 
  -3   7   2       28.21       27.20      1.73 o 
  -2   7   2        0.04       -0.31      0.53 o 
  -1   7   2      206.60      206.61      3.58 o 
   0   7   2        1.29        3.12      0.68 o 
   1   7   2        0.40        0.00      0.53 o 
   2   7   2       13.30       13.04      1.06 o 
   3   7   2        5.74        4.39      1.31 o 
   4   7   2        5.05        2.77      1.31 o 
   5   7   2        0.01       -0.86      1.11 o 
  -9   8   2        0.01        0.00      1.85 o 
  -8   8   2       25.77       24.76      2.11 o 
  -7   8   2        0.99        1.16      0.98 o 
  -6   8   2       22.57       31.23      4.20 o 
  -5   8   2       56.99       52.38      1.83 o 
  -4   8   2       16.14       17.01      1.14 o 
  -3   8   2       24.74       25.12      2.25 o 
  -2   8   2      113.21      129.22      2.84 o 
  -1   8   2        0.01        0.92      0.53 o 
   0   8   2        3.04        1.39      0.80 o 
   1   8   2       12.26       12.19      1.14 o 
   2   8   2       43.39       44.63      2.61 o 
   3   8   2        0.06       -0.98      0.98 o 
   4   8   2        1.26       -0.23      1.31 o 
   5   8   2        0.27        0.56      1.44 o 
  -9   9   2        1.02        0.46      1.85 o 
  -8   9   2       23.34       23.17      3.47 o 
  -7   9   2       59.99       70.02      3.22 o 
  -6   9   2       66.46       65.63      4.62 o 
  -5   9   2       34.11       32.00      2.31 o 
  -4   9   2        7.39        6.92      0.88 o 
  -3   9   2        0.44        0.86      0.78 o 
  -2   9   2       40.62       40.56      1.99 o 
  -1   9   2        1.46       -0.06      0.59 o 
   0   9   2       46.30       42.83      2.43 o 
   1   9   2       54.66       58.49      3.24 o 
   2   9   2       18.26       23.81      6.70 o 
   3   9   2        0.30       -0.79      1.11 o 
   4   9   2        0.15       -1.13      1.85 o 
  -8  10   2        3.21        5.29      1.44 o 
  -7  10   2        6.65       12.03      3.23 o 
  -6  10   2       96.32       98.38      3.75 o 
  -5  10   2       19.13       19.96      1.78 o 
  -4  10   2       14.28       13.09      1.22 o 
  -3  10   2       24.00       29.60      1.74 o 
  -2  10   2        0.16        0.15      0.80 o 
  -1  10   2        1.17        0.62      0.80 o 
   0  10   2        2.97        4.39      1.31 o 
   1  10   2        8.36        9.65      1.77 o 
   2  10   2        0.01        0.26      1.85 o 
   3  10   2        1.84       -0.77      1.44 o 
  -8  11   2        5.06        9.72      1.85 o 
  -7  11   2       10.36       10.56      2.08 o 
  -6  11   2        1.56        4.70      3.00 o 
  -5  11   2       10.47       13.22      2.54 o 
  -4  11   2        1.47        2.97      1.85 o 
  -3  11   2        6.10        3.89      1.11 o 
  -2  11   2        3.46        1.65      1.11 o 
  -1  11   2        3.63        7.02      1.14 o 
   0  11   2        0.51        1.76      1.00 o 
   1  11   2        7.76       12.21      2.11 o 
  -7  12   2       20.12       25.15      2.55 o 
  -6  12   2        0.00       -0.26      1.11 o 
  -5  12   2        3.06        2.31      1.31 o 
  -4  12   2        0.91        1.52      1.11 o 
  -3  12   2       15.67       16.27      1.56 o 
  -2  12   2        9.56       12.24      1.90 o 
  -1  12   2        2.05        1.48      0.95 o 
   0  12   2        2.42        5.55      1.22 o 
  -4  13   2        0.24       -0.73      1.11 o 
   1 -13   3        0.28        0.00      1.85 o 
   2 -13   3        0.00       -0.07      1.11 o 
   3 -13   3        3.97        2.26      1.44 o 
   4 -13   3       42.20       47.02      4.16 o 
   5 -13   3        3.40        4.36      1.44 o 
  -1 -12   3        0.09        2.11      1.85 o 
   0 -12   3        0.04       -0.92      0.98 o 
   1 -12   3        0.00        1.25      1.11 o 
   2 -12   3        0.58        1.91      1.11 o 
   3 -12   3       33.00       23.45      2.43 o 
   4 -12   3      150.27      153.32      5.20 o 
   5 -12   3        2.65        1.64      1.44 o 
   6 -12   3       16.35       23.51      2.43 o 
   7 -12   3        1.13        2.08      1.31 o 
  -2 -11   3        0.95        0.23      1.31 o 
  -1 -11   3       13.99       11.69      1.77 o 
   0 -11   3        4.80        4.44      2.14 o 
   1 -11   3        2.04       -0.31      0.92 o 
   2 -11   3        1.14       -0.65      0.77 o 
   3 -11   3        0.03        0.66      1.11 o 
   4 -11   3       50.28       53.80      2.89 o 
   5 -11   3        0.09        0.26      1.39 o 
   6 -11   3       12.25       10.78      1.88 o 
   7 -11   3        0.08        1.12      1.11 o 
   8 -11   3        1.98        3.60      2.77 o 
  -3 -10   3        0.13       -0.23      1.31 o 
  -2 -10   3        1.99        3.47      2.08 o 
  -1 -10   3        2.30        0.31      0.80 o 
   0 -10   3        2.83        2.94      0.87 o 
   1 -10   3        0.09       -0.23      0.59 o 
   2 -10   3        0.06       -0.65      0.92 o 
   3 -10   3        1.59        1.85      1.11 o 
   4 -10   3       26.38       27.11      2.11 o 
   5 -10   3       40.21       40.49      4.62 o 
   6 -10   3       26.40       23.91      2.22 o 
   7 -10   3        1.24        2.05      1.11 o 
   8 -10   3        5.42        3.03      1.44 o 
  -4  -9   3        0.00       -1.31      1.31 o 
  -3  -9   3        0.92       -0.86      1.16 o 
  -2  -9   3        3.14        3.47      1.31 o 
  -1  -9   3       21.25       13.12      1.22 o 
   0  -9   3      171.35      166.13      3.35 o 
   1  -9   3        0.95        0.23      0.59 o 
   2  -9   3       12.02        8.93      1.11 o 
   3  -9   3        0.31        1.48      0.77 o 
   4  -9   3        0.01        0.46      0.98 o 
   5  -9   3       75.29       89.84      7.86 o 
   6  -9   3        6.46        2.18      2.31 o 
   7  -9   3        2.88        1.52      1.11 o 
   8  -9   3       14.33       11.26      1.54 o 
  -5  -8   3        0.29       -1.11      1.11 o 
  -4  -8   3        0.42       -0.40      1.16 o 
  -3  -8   3        9.14        4.85      1.31 o 
  -2  -8   3        1.09        1.51      1.12 o 
  -1  -8   3       22.09       26.17      1.41 o 
   0  -8   3       76.73       99.03      2.37 o 
   1  -8   3       26.02       35.76      1.41 o 
   2  -8   3        2.68        3.37      0.59 o 
   3  -8   3       79.62       75.16      2.76 o 
   4  -8   3        7.73        8.03      1.11 o 
   5  -8   3       68.74       62.94      2.77 o 
   6  -8   3        2.77        0.46      1.11 o 
   7  -8   3       28.34       21.79      1.88 o 
   9  -8   3        0.25        0.46      1.85 o 
  -6  -7   3        0.96       -0.69      1.31 o 
  -5  -7   3        8.28        6.54      2.54 o 
  -4  -7   3       13.06       11.11      1.63 o 
  -3  -7   3        0.01        0.00      0.98 o 
  -2  -7   3        5.04        1.52      0.67 o 
  -1  -7   3       18.61       17.62      1.18 o 
   0  -7   3       21.60       16.17      1.07 o 
   1  -7   3        0.60        0.00      0.53 o 
   2  -7   3      179.52      173.78      2.84 o 
   3  -7   3        3.13        1.96      1.39 o 
   4  -7   3      181.14      170.37      4.21 o 
   5  -7   3        3.22        1.94      0.77 o 
   6  -7   3       50.95       47.81      3.70 o 
   7  -7   3        5.80        3.51      2.77 o 
   8  -7   3       28.65       30.96      4.16 o 
   9  -7   3        1.07       -0.92      1.85 o 
  -7  -6   3        0.18       -1.31      1.31 o 
  -6  -6   3        0.07       -1.11      1.11 o 
  -5  -6   3        6.51        8.34      1.63 o 
  -4  -6   3       27.10       30.90      2.11 o 
  -3  -6   3        4.40       10.40      1.31 o 
  -2  -6   3       37.51       28.98      2.32 o 
  -1  -6   3       33.29       30.24      1.22 o 
   0  -6   3      124.26      129.04      2.63 o 
   1  -6   3        1.38        1.62      0.38 o 
   2  -6   3       88.74       92.69      2.56 o 
   3  -6   3        3.55        7.14      0.92 o 
   4  -6   3      244.45      291.19      5.44 o 
   6  -6   3       17.39       11.66      1.62 o 
   7  -6   3       31.70       32.15      1.96 o 
   8  -6   3      129.11      123.41      6.93 o 
   9  -6   3        8.28        1.85      2.31 o 
  -7  -5   3        0.01       -0.69      1.31 o 
  -6  -5   3        0.01        0.00      0.98 o 
  -5  -5   3        3.03        0.00      0.98 o 
  -4  -5   3        0.81        0.46      0.98 o 
  -3  -5   3       59.67       59.28      1.63 o 
  -2  -5   3      333.12      371.21      4.68 o 
  -1  -5   3       38.65       28.91      1.14 o 
   0  -5   3      486.34      442.06      5.14 o 
   1  -5   3       32.66       29.61      0.95 o 
   3  -5   3     2866.73     3217.56     36.95 o 
   4  -5   3       10.25       13.46      1.39 o 
   5  -5   3      413.07      465.15     12.72 o 
   6  -5   3        5.84        7.86      1.39 o 
   7  -5   3        9.98       11.09      2.77 o 
   8  -5   3       56.21       36.97      4.16 o 
   9  -5   3        2.56        2.31      2.31 o 
  -8  -4   3        5.79        8.91      4.62 o 
  -7  -4   3        5.11        6.70      1.63 o 
  -6  -4   3        4.29        2.05      1.85 o 
  -5  -4   3        1.73        2.54      0.98 o 
  -4  -4   3       53.24       68.86      3.24 o 
  -3  -4   3       30.70       46.24      1.35 o 
  -2  -4   3      401.32      417.51      5.03 o 
  -1  -4   3      144.92      105.15      2.13 o 
   0  -4   3       68.46       45.48      1.27 o 
   1  -4   3      430.00      407.57      4.48 o 
   2  -4   3      142.69       94.33      2.44 o 
   4  -4   3      392.77      400.57      5.97 o 
   5  -4   3       83.85       86.89      3.24 o 
   6  -4   3        2.51        5.75      0.83 o 
   7  -4   3       33.27       28.65      3.23 o 
   8  -4   3       20.69       17.10      3.23 o 
   9  -4   3        0.52       -1.39      1.39 o 
  -8  -3   3        0.91        1.16      1.31 o 
  -7  -3   3        0.62       -0.23      0.98 o 
  -6  -3   3        0.01        1.16      0.98 o 
  -5  -3   3       33.01       29.31      1.78 o 
  -4  -3   3       22.55       38.56      2.77 o 
  -3  -3   3      209.48      282.45      5.65 o 
  -2  -3   3      308.56      309.68      3.80 o 
  -1  -3   3     5346.38     5279.01     46.89 o 
   0  -3   3      958.33      781.62      7.75 o 
   1  -3   3      493.61      559.58      7.51 o 
   2  -3   3       68.72       90.47      2.11 o 
   4  -3   3      250.69      306.12      6.71 o 
   5  -3   3       19.74       18.43      1.40 o 
   6  -3   3       55.41       51.76      3.70 o 
   7  -3   3        1.08        1.85      1.85 o 
   8  -3   3       18.80       18.48      3.23 o 
   9  -3   3       16.18       17.56      3.23 o 
  -9  -2   3        3.20        1.59      1.44 o 
  -8  -2   3        0.00        0.59      1.11 o 
  -7  -2   3        4.32        1.62      0.98 o 
  -6  -2   3      255.86      263.53      5.71 o 
  -5  -2   3      151.40      167.71      7.86 o 
  -4  -2   3        0.70        0.23      0.38 o 
  -3  -2   3      192.87      220.58      2.99 o 
  -1  -2   3     8341.72     7544.13     87.47 o 
   0  -2   3        0.37        0.46      0.27 o 
   1  -2   3      171.25      101.72      2.31 o 
   2  -2   3       56.17       76.26      1.78 o 
   3  -2   3      330.66      390.23      4.44 o 
   4  -2   3      411.63      457.63      5.20 o 
   5  -2   3       24.00       26.31      1.00 o 
   6  -2   3       38.31       38.20      2.31 o 
   7  -2   3        1.43        0.92      1.39 o 
   8  -2   3        0.00       -0.46      1.85 o 
   9  -2   3        1.79        1.39      2.31 o 
  -9  -1   3        0.17       -0.69      1.31 o 
  -8  -1   3        1.53        3.23      1.31 o 
  -7  -1   3       26.36       25.79      5.55 o 
  -6  -1   3      128.92      117.66      3.60 o 
  -5  -1   3        2.64        4.40      0.98 o 
  -4  -1   3       56.24       41.56      1.09 o 
  -3  -1   3       11.18       12.26      0.67 o 
  -2  -1   3       14.47       18.29      0.72 o 
  -1  -1   3    10912.21    10556.30    158.19 o 
   0  -1   3     1996.39     2014.82     22.02 o 
   2  -1   3        0.60        0.92      0.27 o 
   3  -1   3      376.25      361.93      5.12 o 
   4  -1   3       11.53        7.66      0.59 o 
   5  -1   3       42.14       42.67      1.88 o 
   6  -1   3       82.21       91.90      2.99 o 
   7  -1   3        5.10        4.39      1.31 o 
   8  -1   3        1.35       -1.39      1.39 o 
   9  -1   3        1.14        1.39      1.85 o 
  -9   0   3        3.11        3.75      1.62 o 
  -8   0   3       17.28       24.17      3.00 o 
  -7   0   3        0.36        1.62      0.98 o 
  -6   0   3        0.22       -0.23      0.65 o 
  -5   0   3       18.92       28.72      1.63 o 
  -4   0   3       26.36       20.65      0.87 o 
  -3   0   3      743.91      725.38      7.47 o 
  -2   0   3     1699.76     1750.72     16.15 o 
  -1   0   3    13894.80    13232.00    176.99 o 
   0   0   3     5132.73     5337.11     79.43 o 
   1   0   3      216.82      245.09      2.91 o 
   2   0   3      783.45      818.14      8.08 o 
   3   0   3       61.90       63.89      1.77 o 
   4   0   3       11.04       14.54      0.93 o 
   5   0   3        5.22        3.39      0.77 o 
   6   0   3       38.50       39.26      2.11 o 
   7   0   3       81.17       83.65      3.42 o 
   8   0   3        1.26        0.23      0.98 o 
   9   0   3        0.04       -1.39      1.85 o 
  -9   1   3        0.00       -0.73      1.11 o 
  -8   1   3        0.21       -0.69      0.98 o 
  -7   1   3        1.57        1.39      0.98 o 
  -6   1   3       12.42        8.55      1.39 o 
  -5   1   3       86.93       92.15      1.96 o 
  -4   1   3       84.18       70.64      1.56 o 
  -3   1   3        4.40        2.59      0.31 o 
  -2   1   3      151.83      130.01      1.95 o 
  -1   1   3     2501.60     2620.20     31.28 o 
   0   1   3     1881.98     1791.44     20.21 o 
   1   1   3      237.94      280.45      3.29 o 
   2   1   3      192.23      179.72      2.90 o 
   3   1   3      349.17      431.58      5.08 o 
   4   1   3       33.43       37.30      1.28 o 
   5   1   3        0.83        0.46      0.65 o 
   6   1   3        7.86       10.81      1.44 o 
   7   1   3      414.48      426.03      8.30 o 
   8   1   3       11.06       11.79      1.77 o 
 -10   2   3       19.74       20.33      3.23 o 
  -9   2   3        7.63        7.06      1.63 o 
  -8   2   3        0.07       -0.69      1.16 o 
  -7   2   3       12.15        7.69      1.31 o 
  -6   2   3        0.65        1.02      0.77 o 
  -5   2   3       17.71       22.05      1.00 o 
  -4   2   3      780.80      744.22      8.00 o 
  -3   2   3      204.68      227.37      3.11 o 
  -2   2   3      554.06      482.13      5.26 o 
  -1   2   3       90.93       75.08      1.33 o 
   0   2   3       24.67       40.55      1.07 o 
   1   2   3        2.54        4.78      0.53 o 
   2   2   3     1665.78     1750.02     16.50 o 
   3   2   3      391.72      420.59      5.89 o 
   4   2   3       44.04       37.80      1.78 o 
   5   2   3        3.07        2.31      0.98 o 
   6   2   3       91.94      104.73      3.55 o 
   7   2   3        0.20        2.31      1.31 o 
   8   2   3       13.14       14.99      2.11 o 
 -10   3   3        3.02        4.62      2.31 o 
  -9   3   3       11.37       11.49      1.77 o 
  -8   3   3       16.60       23.52      2.08 o 
  -7   3   3       91.32       93.15      3.27 o 
  -6   3   3        0.05        0.00      0.38 o 
  -5   3   3       64.16       65.88      1.76 o 
  -4   3   3      258.58      279.72      3.91 o 
  -3   3   3      815.31      982.14     12.69 o 
  -2   3   3       13.21       11.70      2.08 o 
  -1   3   3       24.51       18.34      0.80 o 
   0   3   3        2.26        0.46      0.27 o 
   1   3   3        0.41        3.74      0.53 o 
   2   3   3     1854.39     1945.62     18.39 o 
   4   3   3        8.10       10.90      1.31 o 
   5   3   3        3.54        1.85      0.98 o 
   6   3   3        0.46        1.85      1.39 o 
   7   3   3      154.85      157.51      4.90 o 
   8   3   3        8.59        5.31      1.63 o 
  -9   4   3        0.06        0.92      1.31 o 
  -8   4   3      190.79      208.31      7.86 o 
  -7   4   3        6.34        7.63      1.31 o 
  -6   4   3        1.39        0.04      0.43 o 
  -5   4   3       25.25       24.89      1.22 o 
  -4   4   3        2.47        1.54      0.53 o 
  -3   4   3      150.64      215.69      3.92 o 
  -2   4   3      179.60      200.16      2.94 o 
  -1   4   3      200.84      252.84      3.47 o 
   0   4   3       69.83       52.69      1.85 o 
   1   4   3      185.35      153.29      2.57 o 
   2   4   3       26.51       31.10      1.22 o 
   3   4   3       40.62       45.44      1.71 o 
   4   4   3       37.72       48.78      2.29 o 
   5   4   3        1.21        1.16      2.08 o 
   6   4   3       13.44       12.56      1.77 o 
   7   4   3       20.82       19.11      3.70 o 
  -9   5   3        6.39        5.19      1.44 o 
  -8   5   3       56.86       65.12      3.09 o 
  -7   5   3      353.25      355.66      5.37 o 
  -6   5   3      542.42      520.75      6.90 o 
  -5   5   3       41.00       41.89      1.50 o 
  -4   5   3      393.23      338.52      5.86 o 
  -3   5   3        6.21       11.24      0.91 o 
  -2   5   3      105.62       87.09      2.11 o 
  -1   5   3      115.38      114.38      2.21 o 
   0   5   3       13.18       15.36      0.87 o 
   1   5   3       88.24       82.04      2.02 o 
   2   5   3        3.44        4.43      0.81 o 
   3   5   3       22.74       23.86      1.63 o 
   4   5   3        9.50       11.10      3.93 o 
   5   5   3        6.52        4.76      1.85 o 
   6   5   3        5.40        5.08      1.63 o 
   7   5   3        0.07        0.69      1.62 o 
  -9   6   3        0.00       -1.39      1.39 o 
  -8   6   3       73.19       69.36      5.31 o 
  -7   6   3     1903.90     2017.47     20.52 o 
  -6   6   3      154.21      169.78      3.68 o 
  -5   6   3       45.29       47.14      2.11 o 
  -4   6   3       54.82       58.84      1.68 o 
  -3   6   3        8.25       13.53      0.95 o 
  -2   6   3      458.84      569.86      6.74 o 
  -1   6   3        3.07        2.51      0.53 o 
   1   6   3       19.17       15.06      1.24 o 
   2   6   3        1.24        2.19      0.68 o 
   3   6   3        4.90        8.09      1.31 o 
   4   6   3        0.02       -0.69      0.69 o 
   5   6   3        0.14       -0.98      0.98 o 
   6   6   3        0.63        1.49      1.44 o 
  -9   7   3        2.74        0.00      1.85 o 
  -7   7   3        0.09        1.93      0.87 o 
  -6   7   3        4.52        5.07      0.87 o 
  -5   7   3        2.49        3.04      0.67 o 
  -4   7   3        0.69        1.23      0.53 o 
  -2   7   3      551.51      598.73      7.28 o 
  -1   7   3       25.04       27.18      1.33 o 
   0   7   3       17.57       27.22      1.41 o 
   1   7   3      150.87      160.47      3.18 o 
   2   7   3       40.49       44.71      1.76 o 
   3   7   3        0.68       -0.23      1.16 o 
   4   7   3        0.22        0.69      1.16 o 
   5   7   3        1.87       -1.11      1.11 o 
  -9   8   3        6.86       12.01      3.23 o 
  -8   8   3        0.45       -0.92      0.92 o 
  -7   8   3       51.48       53.61      2.00 o 
  -6   8   3       32.18       35.02      1.68 o 
  -5   8   3       31.72       31.53      1.49 o 
  -4   8   3        0.84        0.75      0.59 o 
  -3   8   3       12.62       11.58      0.95 o 
  -2   8   3       21.54       21.55      1.22 o 
  -1   8   3        0.13        0.46      0.53 o 
   0   8   3       80.37       83.65      2.37 o 
   1   8   3       25.31       32.85      1.68 o 
   2   8   3        6.48        7.01      2.31 o 
   3   8   3        0.83        0.00      1.31 o 
   4   8   3        0.76       -1.62      1.62 o 
  -9   9   3        0.37        0.46      1.85 o 
  -8   9   3        0.37        0.23      0.98 o 
  -7   9   3        6.36        5.90      1.44 o 
  -6   9   3        1.81        1.93      0.87 o 
  -5   9   3        0.14        0.92      0.80 o 
  -4   9   3       22.94       22.39      1.41 o 
  -3   9   3        0.06       -0.53      0.53 o 
  -2   9   3        5.76        5.46      0.87 o 
  -1   9   3       13.70       13.13      1.14 o 
   0   9   3        0.07       -0.92      1.31 o 
   1   9   3        3.67        3.28      1.30 o 
   2   9   3       16.96       15.48      1.96 o 
   3   9   3        0.01        0.56      1.44 o 
  -8  10   3        1.81        3.23      1.31 o 
  -7  10   3        8.93        7.86      2.31 o 
  -6  10   3        4.48        3.27      3.00 o 
  -5  10   3       23.86       24.59      1.68 o 
  -4  10   3       45.16       39.49      1.83 o 
  -3  10   3        7.83        5.54      0.95 o 
  -2  10   3        6.85        8.47      1.07 o 
  -1  10   3        1.52        0.62      0.80 o 
   0  10   3        1.65        0.76      0.87 o 
   1  10   3      236.60      247.99      6.19 o 
   2  10   3        9.86       10.65      1.96 o 
  -8  11   3        1.43        1.64      1.44 o 
  -7  11   3       37.59       44.64      2.89 o 
  -6  11   3       25.80       26.34      3.70 o 
  -5  11   3       15.33       18.75      2.11 o 
  -4  11   3        0.79        0.31      0.80 o 
  -3  11   3       11.86       12.16      1.33 o 
  -2  11   3        1.63        1.39      0.87 o 
  -1  11   3        0.15       -0.80      0.80 o 
   0  11   3        0.16       -1.11      1.11 o 
   1  11   3        3.26        5.71      1.77 o 
  -6  12   3       10.23       10.01      2.77 o 
  -5  12   3        3.10        4.16      2.31 o 
  -4  12   3        0.00       -0.26      1.85 o 
  -3  12   3       44.94       52.38      5.08 o 
  -2  12   3        0.56        0.00      1.31 o 
  -1  12   3        3.35        4.00      1.07 o 
   2 -13   4       15.90       22.98      2.31 o 
   3 -13   4        2.27        2.41      1.44 o 
   4 -13   4       16.67       26.31      2.55 o 
   5 -13   4        0.07       -1.10      1.19 o 
  -1 -12   4       12.22       14.33      3.23 o 
   0 -12   4        0.02        1.85      1.85 o 
   1 -12   4        0.03       -0.69      0.98 o 
   2 -12   4        1.01        1.91      1.16 o 
   3 -12   4        2.16        4.16      1.44 o 
   4 -12   4      180.45      191.31      5.78 o 
   5 -12   4       14.34       17.09      2.22 o 
   6 -12   4        0.10       -1.11      1.11 o 
   7 -12   4        0.31        0.33      1.11 o 
  -2 -11   4        2.26        1.95      1.44 o 
  -1 -11   4        0.05        0.53      1.16 o 
   0 -11   4        5.38       11.93      1.44 o 
   1 -11   4        1.19        2.44      1.11 o 
   2 -11   4        0.17        0.69      0.98 o 
   3 -11   4       53.79       66.04      3.93 o 
   4 -11   4      147.35      158.31      5.00 o 
   5 -11   4        2.07        1.64      1.44 o 
   6 -11   4        9.60        7.14      1.54 o 
   7 -11   4        0.76       -0.29      2.08 o 
   8 -11   4        0.07        0.00      1.31 o 
  -3 -10   4        0.33        0.69      1.31 o 
  -2 -10   4        6.86        9.26      3.93 o 
  -1 -10   4        1.10        0.77      0.80 o 
   0 -10   4        8.86       11.86      1.14 o 
   1 -10   4        1.99       -0.74      1.39 o 
   2 -10   4        3.51        3.56      1.11 o 
   3 -10   4       12.40       12.13      2.08 o 
   4 -10   4       50.22       52.57      6.47 o 
   5 -10   4       68.96       62.95      3.22 o 
   6 -10   4        0.05       -1.06      1.11 o 
   7 -10   4        5.07        3.12      2.31 o 
   8 -10   4        2.30        1.85      1.11 o 
  -4  -9   4        0.01       -1.31      1.31 o 
  -3  -9   4        0.79        2.31      1.31 o 
  -2  -9   4        4.09        0.00      0.98 o 
  -1  -9   4        3.35        4.54      0.87 o 
   0  -9   4        0.51       -0.23      0.59 o 
   1  -9   4       14.29       23.78      1.80 o 
   2  -9   4        2.72        3.17      1.11 o 
   3  -9   4        2.48        2.54      0.98 o 
   4  -9   4       21.01       22.04      1.88 o 
   5  -9   4       21.59       24.14      2.54 o 
   6  -9   4        7.64        9.00      2.77 o 
   7  -9   4       29.34       25.60      2.22 o 
   8  -9   4       14.47        9.95      1.85 o 
   9  -9   4        0.90        0.92      2.31 o 
  -5  -8   4       15.79       18.26      2.29 o 
  -4  -8   4        3.13        2.08      1.31 o 
  -3  -8   4        0.57        0.26      1.11 o 
  -2  -8   4        0.18       -0.67      0.67 o 
  -1  -8   4        0.33        1.65      0.67 o 
   0  -8   4        0.03       -0.53      0.53 o 
   1  -8   4        1.31        3.05      1.05 o 
   2  -8   4        0.27        1.29      0.77 o 
   3  -8   4        9.09       10.50      1.85 o 
   4  -8   4       13.47       10.73      1.44 o 
   5  -8   4        1.66        0.46      1.39 o 
   6  -8   4        8.29        7.30      1.44 o 
   7  -8   4       54.59       50.70      2.65 o 
   9  -8   4        0.99        1.39      2.31 o 
  -6  -7   4        0.01       -1.62      2.08 o 
  -5  -7   4        0.26        0.00      1.31 o 
  -4  -7   4        4.49       -0.40      1.16 o 
  -3  -7   4        8.96       12.75      1.63 o 
  -2  -7   4       62.60       69.49      2.03 o 
  -1  -7   4       14.78       12.70      1.07 o 
   0  -7   4       21.81       16.67      1.14 o 
   1  -7   4       66.91       64.94      1.68 o 
   2  -7   4       12.94       13.03      0.75 o 
   3  -7   4       49.95       52.22      2.31 o 
   4  -7   4        4.16        2.93      1.62 o 
   5  -7   4        4.52        2.50      0.77 o 
   6  -7   4        1.10       -0.46      1.16 o 
   7  -7   4       24.23       17.08      2.31 o 
   8  -7   4        0.03        1.85      1.85 o 
   9  -7   4        0.18        0.92      1.85 o 
  -7  -6   4        0.90        1.16      1.31 o 
  -6  -6   4        0.37        0.46      1.31 o 
  -5  -6   4        0.05        0.23      1.62 o 
  -4  -6   4        0.40       -0.23      0.98 o 
  -3  -6   4      167.32      141.86      4.85 o 
  -2  -6   4        0.12       -0.15      0.53 o 
  -1  -6   4      174.89      189.07      3.18 o 
   0  -6   4       36.43       54.93      1.50 o 
   1  -6   4       32.74       40.91      1.28 o 
   2  -6   4      203.11      219.69      3.24 o 
   3  -6   4      428.88      407.35      6.78 o 
   4  -6   4       53.56       53.80      2.22 o 
   5  -6   4      112.75      122.53      6.70 o 
   6  -6   4        0.09       -0.92      0.92 o 
   7  -6   4        4.54        7.41      1.19 o 
   8  -6   4       10.72        9.70      2.77 o 
   9  -6   4        2.11        1.39      1.85 o 
  -7  -5   4        6.95        5.08      1.63 o 
  -6  -5   4        0.01        0.00      1.62 o 
  -5  -5   4        0.01        1.16      0.98 o 
  -4  -5   4        3.83        3.70      0.98 o 
  -3  -5   4      114.95       91.56      2.18 o 
  -2  -5   4      856.56      971.64     10.22 o 
  -1  -5   4     1077.29     1063.57     13.40 o 
   0  -5   4        0.04       -0.27      0.27 o 
   1  -5   4      117.35      122.02      2.10 o 
   2  -5   4       37.25       46.66      1.09 o 
   3  -5   4      241.70      203.04      4.21 o 
   4  -5   4      167.19      167.04      3.88 o 
   5  -5   4       18.27       22.70      1.54 o 
   6  -5   4       20.39       15.24      1.54 o 
   7  -5   4       40.37       36.05      4.16 o 
   8  -5   4       17.62       20.79      3.23 o 
   9  -5   4        9.88        8.78      2.77 o 
  -8  -4   4        0.11       -1.16      1.31 o 
  -7  -4   4        0.82       -0.13      1.11 o 
  -6  -4   4        1.64        0.69      0.98 o 
  -5  -4   4       17.35       12.01      1.44 o 
  -4  -4   4        1.55       -0.23      0.65 o 
  -3  -4   4      394.89      317.78      4.59 o 
  -2  -4   4     3858.97     3779.96     34.34 o 
  -1  -4   4      112.36      113.27      2.14 o 
   0  -4   4      392.94      521.75      5.76 o 
   1  -4   4       18.64       15.82      1.11 o 
   2  -4   4        0.08        1.60      0.46 o 
   3  -4   4     2516.06     2879.29     33.32 o 
   4  -4   4       17.21       17.40      1.11 o 
   5  -4   4        8.21        8.21      1.11 o 
   6  -4   4        8.38       13.79      1.19 o 
   7  -4   4       28.24       19.87      3.23 o 
   8  -4   4        1.08        0.46      1.85 o 
   9  -4   4        4.42        3.70      2.31 o 
  -8  -3   4        0.79        0.46      1.31 o 
  -7  -3   4       44.04       38.19      2.77 o 
  -6  -3   4       27.59       29.12      1.96 o 
  -5  -3   4        3.88        0.92      0.92 o 
  -4  -3   4       12.80       20.63      1.44 o 
  -3  -3   4       17.85       18.02      1.42 o 
  -2  -3   4      224.36      249.12      3.37 o 
  -1  -3   4       11.61        3.64      0.53 o 
   0  -3   4      313.50      298.15      3.65 o 
   1  -3   4      129.38      101.99      1.63 o 
   3  -3   4     2176.05     2347.30     27.20 o 
   4  -3   4       81.83       70.71      1.60 o 
   5  -3   4       23.12       24.08      1.54 o 
   6  -3   4       57.17       48.06      3.70 o 
   7  -3   4        5.00        4.16      1.85 o 
   8  -3   4        2.13        0.46      1.85 o 
   9  -3   4        2.42        5.08      2.77 o 
  -9  -2   4        0.06        2.31      2.31 o 
  -8  -2   4        0.05       -0.69      0.98 o 
  -7  -2   4        0.86        0.86      2.08 o 
  -5  -2   4        2.72        1.16      0.69 o 
  -4  -2   4        8.21       14.10      0.87 o 
  -3  -2   4        0.00        2.05      0.38 o 
  -2  -2   4       17.97       18.67      0.87 o 
  -1  -2   4      194.34      170.70      2.30 o 
   0  -2   4     1649.98     1414.31     13.18 o 
   1  -2   4        1.21        0.31      0.36 o 
   2  -2   4      167.18      106.86      1.68 o 
   3  -2   4      172.12      203.21      5.06 o 
   4  -2   4       44.06       38.43      1.18 o 
   5  -2   4      600.44      592.73      6.89 o 
   6  -2   4       28.32       34.66      3.23 o 
   7  -2   4       51.59       52.68      4.16 o 
   8  -2   4        0.86        1.85      1.85 o 
   9  -2   4        2.21       -1.39      1.85 o 
  -9  -1   4        0.22       -1.39      1.85 o 
  -8  -1   4        1.92        0.69      0.98 o 
  -7  -1   4        0.74        2.31      1.62 o 
  -6  -1   4      216.89      198.53      4.73 o 
  -5  -1   4        4.46        4.62      0.98 o 
  -4  -1   4       19.06       12.98      0.75 o 
  -3  -1   4       45.91       31.15      0.87 o 
  -2  -1   4        0.00        0.15      0.27 o 
  -1  -1   4      647.67      778.54      9.51 o 
   1  -1   4      267.22      277.43      3.26 o 
   2  -1   4     1326.69     1395.76     13.26 o 
   3  -1   4      239.64      299.26      4.80 o 
   4  -1   4       56.71       53.82      1.46 o 
   5  -1   4        0.12        0.46      0.77 o 
   6  -1   4      156.11      159.15      4.10 o 
   7  -1   4      107.13      113.24      6.01 o 
   8  -1   4        3.13        8.32      2.77 o 
   9  -1   4        0.53        2.31      1.85 o 
  -9   0   4        1.47        0.46      1.85 o 
  -8   0   4        4.73        2.77      1.31 o 
  -7   0   4        9.20       10.32      2.77 o 
  -6   0   4      137.46      153.18      4.08 o 
  -5   0   4       55.01       63.77      2.22 o 
  -4   0   4       11.45       12.70      0.87 o 
  -3   0   4      431.23      416.61      4.77 o 
  -2   0   4       52.83       50.45      1.85 o 
  -1   0   4        9.10       11.85      1.85 o 
   0   0   4      117.53      149.69      2.44 o 
   1   0   4      973.60      792.67      7.85 o 
   2   0   4       12.71       11.61      0.59 o 
   3   0   4       16.80       16.10      0.87 o 
   4   0   4      101.54       89.05      3.88 o 
   5   0   4        7.75        5.38      1.39 o 
   6   0   4      731.99      728.05     11.20 o 
   7   0   4       26.64       26.34      2.11 o 
   8   0   4       20.01       27.26      3.70 o 
  -9   1   4        1.88        5.08      2.31 o 
  -8   1   4        2.53        1.39      0.98 o 
  -7   1   4       44.32       46.25      2.54 o 
  -6   1   4        4.67        3.09      1.62 o 
  -5   1   4       47.31       42.03      1.28 o 
  -4   1   4      602.22      603.74      6.84 o 
  -3   1   4       41.55       49.15      1.22 o 
  -1   1   4      489.28      625.84      8.02 o 
   0   1   4     1224.18     1165.48     11.10 o 
   1   1   4      260.46      223.99      2.84 o 
   2   1   4     1578.72     1682.84     16.06 o 
   3   1   4       55.73       44.08      1.28 o 
   4   1   4        2.41        1.96      0.59 o 
   5   1   4       31.55       28.01      1.78 o 
   6   1   4       21.25       26.02      2.11 o 
   7   1   4        1.66        2.08      1.31 o 
   8   1   4        6.64       10.17      2.77 o 
 -10   2   4        4.62        5.08      2.31 o 
  -9   2   4        2.80       -0.46      1.85 o 
  -8   2   4       12.39       12.76      2.54 o 
  -7   2   4       17.47       19.48      1.78 o 
  -6   2   4       28.30       34.09      2.08 o 
  -5   2   4       39.99       39.87      1.28 o 
  -4   2   4       16.36       14.09      0.87 o 
  -3   2   4        3.18        1.69      0.47 o 
  -2   2   4      394.82      477.23      5.33 o 
  -1   2   4       26.13       16.64      0.67 o 
   0   2   4      300.04      302.26      3.74 o 
   1   2   4      399.22      424.92      4.89 o 
   2   2   4     1978.26     2310.84     21.54 o 
   3   2   4       73.66       87.26      1.83 o 
   4   2   4        5.37        5.40      0.98 o 
   5   2   4       40.50       43.18      2.11 o 
   6   2   4        1.13       -0.07      1.16 o 
   7   2   4      147.04      146.34      4.66 o 
   8   2   4        0.03       -0.46      1.62 o 
 -10   3   4        0.00        1.39      1.85 o 
  -9   3   4       19.26       19.41      3.23 o 
  -8   3   4      174.88      183.57      7.17 o 
  -7   3   4        0.01        0.23      0.98 o 
  -6   3   4      135.85      121.13      2.84 o 
  -5   3   4        5.27        6.29      0.67 o 
  -4   3   4      192.79      229.10      3.45 o 
  -3   3   4     4221.91     4637.05     41.88 o 
  -2   3   4      158.26      156.71      2.48 o 
  -1   3   4      805.19      836.35     10.49 o 
   0   3   4       13.42       10.34      0.67 o 
   1   3   4      375.98      366.97      4.63 o 
   2   3   4      343.67      435.38      5.40 o 
   3   3   4       10.36        8.96      0.80 o 
   4   3   4        3.29        2.77      0.77 o 
   5   3   4       19.45       17.55      2.77 o 
   6   3   4       18.36       14.71      1.78 o 
   7   3   4        0.76        1.32      1.11 o 
 -10   4   4        5.17        8.32      2.77 o 
  -9   4   4        0.17       -1.39      1.39 o 
  -8   4   4       60.85       65.02      5.08 o 
  -7   4   4        3.46        4.16      1.31 o 
  -6   4   4       15.26       14.50      1.46 o 
  -5   4   4       30.52       32.15      1.33 o 
  -4   4   4       18.34       29.68      2.20 o 
  -3   4   4      339.68      375.80      6.94 o 
  -2   4   4      397.44      498.73      5.88 o 
  -1   4   4        1.94        3.85      0.53 o 
   0   4   4        0.01        2.16      2.91 o 
   1   4   4       12.96       16.83      1.59 o 
   2   4   4      178.90      195.24      3.18 o 
   3   4   4        2.59        3.34      0.59 o 
   4   4   4       18.13       17.30      1.85 o 
   5   4   4       19.47       19.23      2.31 o 
   6   4   4       17.41       26.18      2.77 o 
   7   4   4        7.04        5.43      2.31 o 
  -9   5   4        3.50        7.86      2.31 o 
  -8   5   4        4.83        5.67      2.08 o 
  -7   5   4      467.63      480.62      8.83 o 
  -6   5   4       28.96       21.69      1.28 o 
  -5   5   4        1.24        1.62      0.59 o 
  -4   5   4      136.27      147.08      3.60 o 
  -2   5   4      275.99      353.74      4.71 o 
  -1   5   4       11.32        9.72      0.80 o 
   0   5   4      143.44      154.20      2.84 o 
   1   5   4       27.22       22.11      1.18 o 
   2   5   4      116.72      118.46      2.57 o 
   3   5   4       55.32       60.14      2.43 o 
   4   5   4       11.15       10.65      1.44 o 
   5   5   4        8.56        9.73      1.63 o 
   6   5   4        1.57        1.39      1.31 o 
  -9   6   4       14.03        8.78      2.31 o 
  -8   6   4        0.08        0.40      1.11 o 
  -7   6   4      231.97      233.29      4.41 o 
  -6   6   4       17.20       13.90      1.22 o 
  -5   6   4        2.29        4.12      1.85 o 
  -4   6   4       31.85       28.36      1.33 o 
  -3   6   4       79.04       96.04      2.30 o 
  -2   6   4        0.28       -0.12      0.57 o 
  -1   6   4        5.06        2.43      0.68 o 
   0   6   4        1.18        0.69      0.59 o 
   1   6   4       30.56       37.97      2.09 o 
   2   6   4        4.19        3.70      0.80 o 
   3   6   4        0.83       -0.28      0.77 o 
   4   6   4        1.88        3.70      1.31 o 
   5   6   4        0.13       -0.23      0.98 o 
   6   6   4        0.56        0.46      1.85 o 
  -8   7   4       16.97       23.11      2.77 o 
  -7   7   4      254.43      269.97      4.86 o 
  -6   7   4        2.04        3.65      0.80 o 
  -5   7   4        0.12        0.40      0.67 o 
  -4   7   4        2.18        1.39      0.59 o 
  -3   7   4       77.20       80.61      2.13 o 
  -2   7   4        0.87        0.00      0.53 o 
  -1   7   4       83.49       77.14      2.13 o 
   0   7   4      102.09      107.06      2.48 o 
   1   7   4       12.57       15.14      1.22 o 
   2   7   4        1.07        0.40      0.67 o 
   3   7   4        1.03        0.69      1.16 o 
   4   7   4        5.26        6.01      1.44 o 
   5   7   4       12.91       10.97      3.23 o 
  -8   8   4       20.71       24.81      2.11 o 
  -7   8   4      151.45      164.85      3.68 o 
  -6   8   4      142.85      143.97      3.35 o 
  -5   8   4       11.99        9.63      1.07 o 
  -4   8   4       45.40       35.02      1.68 o 
  -3   8   4        9.25       12.05      1.14 o 
  -2   8   4        0.06        0.46      0.53 o 
  -1   8   4        1.33        0.46      0.80 o 
   0   8   4       19.86       21.06      1.68 o 
   1   8   4        5.89        3.51      0.95 o 
   2   8   4        5.76        1.78      1.11 o 
   3   8   4        0.01       -0.73      1.11 o 
   4   8   4        0.03       -1.39      1.62 o 
  -8   9   4        8.80       13.86      2.31 o 
  -7   9   4        1.10        2.48      0.87 o 
  -6   9   4       29.59       25.10      1.68 o 
  -5   9   4        6.92        6.28      0.95 o 
  -4   9   4        0.50        0.73      0.67 o 
  -3   9   4       26.15       25.11      1.49 o 
  -2   9   4        5.93        7.27      1.07 o 
  -1   9   4        0.59        0.00      0.80 o 
   0   9   4        0.01        1.16      0.95 o 
   1   9   4      236.26      258.15      4.86 o 
   2   9   4       40.34       44.11      2.76 o 
   3   9   4        0.30       -0.46      1.31 o 
  -7  10   4        0.94       -0.92      1.16 o 
  -6  10   4        1.03        0.77      0.80 o 
  -5  10   4        2.95        3.10      0.95 o 
  -4  10   4       93.45       89.33      2.64 o 
  -3  10   4       39.57       37.25      2.00 o 
  -2  10   4       12.07        9.51      1.14 o 
  -1  10   4        7.36        7.95      1.22 o 
   0  10   4       19.85       25.11      2.43 o 
   1  10   4        0.55        1.94      3.00 o 
   2  10   4       10.60        9.65      1.77 o 
  -7  11   4        0.17        0.86      1.11 o 
  -6  11   4        0.55        0.92      1.62 o 
  -5  11   4        1.14        0.59      0.87 o 
  -4  11   4       85.20       85.82      2.84 o 
  -3  11   4        0.01        0.15      0.80 o 
  -2  11   4        0.06       -0.62      0.80 o 
  -1  11   4        1.13        0.04      0.87 o 
   0  11   4        0.36        0.00      1.07 o 
   1  11   4       31.56       40.76      2.76 o 
  -6  12   4        1.01        4.62      2.31 o 
  -5  12   4        2.71        2.18      1.11 o 
  -4  12   4        2.96        3.08      1.07 o 
  -3  12   4        8.04        7.16      1.33 o 
  -2  12   4        6.59        9.46      1.91 o 
   2 -13   5        1.75        1.03      1.44 o 
   3 -13   5       16.27       15.33      3.23 o 
   4 -13   5        8.96       11.72      4.62 o 
  -1 -12   5        0.58        2.31      2.31 o 
   0 -12   5        2.26        0.79      1.11 o 
   1 -12   5        0.09       -0.33      1.11 o 
   2 -12   5        2.34        1.10      2.08 o 
   3 -12   5        4.58        5.15      2.08 o 
   4 -12   5       12.39        9.33      1.77 o 
   5 -12   5        3.27        3.34      1.44 o 
   6 -12   5        0.51        0.67      1.44 o 
  -2 -11   5        4.61        2.77      1.85 o 
  -1 -11   5       21.87       15.60      1.78 o 
   0 -11   5        1.17        0.33      1.11 o 
   1 -11   5        0.05       -0.65      0.77 o 
   2 -11   5        0.26        3.06      1.62 o 
   3 -11   5        3.41        3.06      1.62 o 
   4 -11   5       37.74       38.00      4.39 o 
   5 -11   5       10.08       10.81      1.85 o 
   6 -11   5        0.23       -0.07      1.11 o 
   7 -11   5        6.74        7.31      1.85 o 
  -3 -10   5        0.60        1.39      1.31 o 
  -2 -10   5        4.28        4.90      2.31 o 
  -1 -10   5        3.66        6.24      1.03 o 
   0 -10   5        2.67        6.25      1.31 o 
   1 -10   5        1.91        0.92      0.98 o 
   2 -10   5        9.15       13.98      2.54 o 
   3 -10   5       25.17       27.46      2.11 o 
   4 -10   5      100.92       96.62      3.66 o 
   5 -10   5        0.14       -1.11      1.11 o 
   6 -10   5        2.76        0.75      1.19 o 
   7 -10   5        1.11        1.16      2.08 o 
   8 -10   5        2.29        0.87      1.19 o 
  -4  -9   5        0.21       -0.92      1.31 o 
  -3  -9   5        0.19       -1.11      1.11 o 
  -2  -9   5        0.41        0.23      1.62 o 
  -1  -9   5        0.25        1.85      0.87 o 
   0  -9   5        3.43       10.82      1.14 o 
   1  -9   5       27.90       30.18      1.78 o 
   2  -9   5        0.02       -0.77      0.77 o 
   3  -9   5       33.00       34.18      2.11 o 
   4  -9   5       45.99       48.02      2.43 o 
   5  -9   5        8.17        8.05      1.62 o 
   6  -9   5       25.13       18.35      1.88 o 
   7  -9   5       22.05       20.29      2.08 o 
   8  -9   5        7.04        7.12      1.85 o 
  -5  -8   5        6.94        6.55      1.77 o 
  -4  -8   5        3.37        3.00      1.31 o 
  -2  -8   5        2.98        5.06      0.95 o 
  -1  -8   5        5.41        6.22      0.95 o 
   0  -8   5       15.16       10.93      0.95 o 
   1  -8   5        6.20        3.05      0.92 o 
   2  -8   5       14.06       17.58      1.62 o 
   3  -8   5       45.73       46.22      2.31 o 
   4  -8   5        3.07        1.85      0.98 o 
   5  -8   5        4.11        4.88      1.11 o 
   6  -8   5       18.44       15.58      1.78 o 
   7  -8   5       14.23       13.91      2.31 o 
   8  -8   5        5.90        6.01      2.31 o 
   9  -8   5        0.63        0.00      1.85 o 
  -6  -7   5        0.31       -0.05      1.44 o 
  -5  -7   5        0.39       -1.11      1.11 o 
  -4  -7   5        0.11       -0.69      0.98 o 
  -3  -7   5       41.08       57.12      4.16 o 
  -2  -7   5        1.87        0.73      0.67 o 
  -1  -7   5       10.08        7.21      0.80 o 
   0  -7   5        0.98        2.00      0.53 o 
   1  -7   5        3.02        1.08      0.58 o 
   2  -7   5      542.51      554.42      8.76 o 
   3  -7   5        0.48        0.92      0.65 o 
   4  -7   5      228.68      237.55      5.33 o 
   5  -7   5        2.20        2.16      1.16 o 
   6  -7   5       22.64       27.26      3.47 o 
   7  -7   5      199.01      177.05      6.01 o 
   8  -7   5       13.82       10.63      2.77 o 
   9  -7   5        0.19        1.39      2.31 o 
  -7  -6   5        0.71       -0.46      1.85 o 
  -6  -6   5        0.33       -1.11      1.11 o 
  -5  -6   5        3.94        5.44      1.44 o 
  -4  -6   5        1.94        4.22      1.62 o 
  -3  -6   5      184.21      167.14      4.25 o 
  -2  -6   5       86.84       72.95      2.03 o 
  -1  -6   5       25.70       16.88      1.07 o 
   0  -6   5      146.53      157.66      2.84 o 
   1  -6   5       69.57       64.49      1.69 o 
   2  -6   5       27.02       35.95      1.78 o 
   3  -6   5       18.46       15.31      1.31 o 
   4  -6   5       51.03       46.97      2.22 o 
   5  -6   5       14.56       23.18      2.54 o 
   6  -6   5        2.61        1.23      0.83 o 
   8  -6   5        4.94        5.08      2.31 o 
   9  -6   5        4.14        2.31      2.31 o 
  -7  -5   5        0.34       -0.46      1.62 o 
  -6  -5   5        5.78        2.77      1.31 o 
  -5  -5   5       11.45       18.99      1.85 o 
  -4  -5   5       43.70       70.03      2.77 o 
  -3  -5   5       16.53       19.58      1.22 o 
  -2  -5   5      461.67      482.42      5.95 o 
  -1  -5   5       18.75       20.55      1.07 o 
   0  -5   5       96.46      119.63      2.30 o 
   1  -5   5       27.04       32.75      1.29 o 
   2  -5   5        3.76        4.59      0.92 o 
   3  -5   5      258.93      306.84      5.66 o 
   4  -5   5       31.18       33.86      1.78 o 
   5  -5   5      176.80      177.28      4.10 o 
   6  -5   5       87.84       76.37      2.77 o 
   7  -5   5        8.85        8.78      2.31 o 
   8  -5   5       43.31       38.36      4.16 o 
   9  -5   5       11.63       12.01      3.23 o 
  -8  -4   5        0.00        0.92      1.85 o 
  -7  -4   5       54.56       54.63      3.93 o 
  -6  -4   5        2.31        3.70      1.31 o 
  -5  -4   5        1.25       -0.46      0.65 o 
  -4  -4   5        9.43       14.79      1.31 o 
  -3  -4   5        3.09        0.80      1.82 o 
  -2  -4   5     3438.45     3358.40     30.87 o 
  -1  -4   5      265.07      266.74      6.03 o 
   0  -4   5       25.81       12.15      1.34 o 
   1  -4   5        8.17        8.98      0.59 o 
   2  -4   5      174.20      207.35      4.62 o 
   3  -4   5      216.23      278.58      5.00 o 
   4  -4   5       93.24       79.96      2.55 o 
   5  -4   5        0.17       -0.77      1.16 o 
   6  -4   5       38.09       40.42      1.96 o 
   7  -4   5       10.56        8.32      2.31 o 
   8  -4   5        9.16        7.39      2.31 o 
   9  -4   5        0.37        1.85      2.31 o 
  -8  -3   5        1.59        1.39      1.85 o 
  -7  -3   5        3.89        3.23      1.31 o 
  -6  -3   5        7.15       19.75      1.77 o 
  -5  -3   5        0.57        3.00      0.98 o 
  -4  -3   5        0.44        0.69      1.16 o 
  -3  -3   5       20.15       33.45      2.11 o 
  -2  -3   5     2122.18     2288.76     31.56 o 
  -1  -3   5      118.45       93.26      1.77 o 
   0  -3   5        1.06        1.77      0.31 o 
   1  -3   5      232.39      191.69      2.58 o 
   2  -3   5       24.17       27.49      1.44 o 
   3  -3   5      188.91      193.40      9.25 o 
   4  -3   5       55.21       69.43      2.22 o 
   5  -3   5      223.68      236.06      8.09 o 
   6  -3   5        0.28       -1.39      1.39 o 
   7  -3   5        0.76        1.39      1.85 o 
   8  -3   5        0.53       -1.39      1.39 o 
   9  -3   5        1.39        3.23      2.31 o 
  -8  -2   5        2.25       10.17      2.77 o 
  -7  -2   5        0.27       -0.46      0.98 o 
  -6  -2   5        9.26       11.01      1.44 o 
  -5  -2   5       68.29       44.38      2.31 o 
  -4  -2   5      108.04       87.15      2.00 o 
  -3  -2   5      327.44      295.58      3.89 o 
  -2  -2   5      979.33      951.76     13.96 o 
  -1  -2   5     1120.54     1122.99     10.90 o 
   1  -2   5      278.57      229.53      3.93 o 
   2  -2   5        0.28        0.00      0.33 o 
   3  -2   5       18.08       22.47      0.83 o 
   4  -2   5        2.29        1.43      0.43 o 
   5  -2   5        2.13        5.41      1.39 o 
   6  -2   5      597.10      622.39     15.73 o 
   7  -2   5       16.08       15.71      2.77 o 
   8  -2   5        0.06        1.85      1.85 o 
   9  -2   5        0.45       -0.46      1.85 o 
  -9  -1   5        1.15        1.85      2.31 o 
  -8  -1   5        0.38        0.46      1.85 o 
  -7  -1   5        2.18        0.92      0.98 o 
  -6  -1   5        0.02        0.00      0.77 o 
  -5  -1   5        4.83        9.08      1.11 o 
  -4  -1   5       98.60      104.53      2.00 o 
  -3  -1   5        3.10        2.54      0.38 o 
  -2  -1   5      328.43      322.08      4.04 o 
  -1  -1   5       63.64       66.34      1.96 o 
   0  -1   5       75.41       94.11      2.11 o 
   1  -1   5     1100.59     1061.12     10.43 o 
   2  -1   5     1015.33      976.14      9.76 o 
   3  -1   5       23.85       30.92      1.00 o 
   4  -1   5       10.91       10.72      0.87 o 
   5  -1   5        0.04        0.00      0.77 o 
   6  -1   5     1027.26     1144.53     24.55 o 
   7  -1   5       17.12       16.64      2.77 o 
   8  -1   5        0.23        2.31      1.85 o 
   9  -1   5        0.47        0.00      1.85 o 
  -9   0   5        0.35        2.77      2.31 o 
  -8   0   5        7.39        7.39      2.31 o 
  -7   0   5        0.21       -0.92      1.16 o 
  -6   0   5       16.51       14.51      1.44 o 
  -5   0   5       26.85       26.68      1.14 o 
  -4   0   5       12.42       15.87      0.91 o 
  -3   0   5      434.10      403.11      4.75 o 
  -1   0   5      162.59      118.66      2.62 o 
   1   0   5     1148.14     1257.04     12.22 o 
   2   0   5      853.25     1001.04     10.13 o 
   3   0   5      126.86      131.98      2.89 o 
   4   0   5       15.98       14.77      1.30 o 
   5   0   5       20.56       20.72      3.00 o 
   6   0   5      203.82      234.52      5.44 o 
   7   0   5       53.78       47.14      4.16 o 
   8   0   5        0.04        2.31      1.85 o 
  -9   1   5        1.86        2.77      2.31 o 
  -8   1   5       13.42       16.17      2.77 o 
  -7   1   5        0.63        1.85      1.39 o 
  -6   1   5       10.93       13.82      1.44 o 
  -5   1   5      121.23      117.97      2.37 o 
  -4   1   5       81.88       88.66      1.83 o 
  -2   1   5       89.17       98.00      3.24 o 
  -1   1   5       55.64       45.62      1.12 o 
   0   1   5       28.16       59.09      1.22 o 
   1   1   5      856.72      916.78      9.60 o 
   2   1   5        1.43        1.35      0.75 o 
   3   1   5       84.04       86.71      2.24 o 
   4   1   5        8.54        6.54      0.67 o 
   5   1   5        6.60        4.36      1.11 o 
   6   1   5      573.36      596.42     10.00 o 
   7   1   5       14.12       15.09      2.31 o 
   8   1   5        1.13       -0.46      1.39 o 
  -9   2   5       41.66       45.29      4.62 o 
  -8   2   5        1.09        1.39      1.85 o 
  -7   2   5       55.75       58.69      4.16 o 
  -6   2   5       23.04       30.41      5.08 o 
  -5   2   5       11.70        8.04      0.87 o 
  -3   2   5      471.62      483.43      5.67 o 
  -2   2   5      372.84      347.98      4.22 o 
  -1   2   5       71.29       62.80      1.28 o 
   0   2   5      343.49      337.90      4.17 o 
   1   2   5      139.69      162.41      2.57 o 
   2   2   5       59.04       61.11      1.60 o 
   3   2   5       30.06       36.86      1.41 o 
   4   2   5       10.09        9.01      1.16 o 
   5   2   5        0.34        1.39      0.92 o 
   6   2   5      107.33      107.80      3.75 o 
   7   2   5       40.06       38.38      2.55 o 
   8   2   5        1.55        4.16      2.31 o 
 -10   3   5        2.43        5.08      2.31 o 
  -9   3   5       21.98       19.87      3.23 o 
  -8   3   5      268.31      290.81      9.71 o 
  -7   3   5      306.78      350.51     10.17 o 
  -6   3   5        5.19        7.35      0.97 o 
  -5   3   5      143.80      131.16      2.75 o 
  -4   3   5        0.00       -0.28      0.31 o 
  -3   3   5      273.20      273.08      3.80 o 
  -2   3   5      225.52      205.66      2.99 o 
  -1   3   5       14.21       23.18      1.65 o 
   0   3   5       52.34       58.51      1.50 o 
   1   3   5      133.40      140.69      2.57 o 
   2   3   5        5.33        6.56      0.67 o 
   3   3   5       46.66       49.68      1.69 o 
   4   3   5       34.11       29.44      1.78 o 
   5   3   5        0.01       -0.77      0.77 o 
   6   3   5        2.05        0.92      1.85 o 
   7   3   5        9.09        9.98      1.63 o 
 -10   4   5        0.09       -0.46      1.85 o 
  -9   4   5       21.30       14.79      2.77 o 
  -8   4   5      532.92      568.53     14.34 o 
  -7   4   5        1.14       -0.46      1.39 o 
  -6   4   5       17.40       17.66      1.22 o 
  -5   4   5        0.42        1.44      0.59 o 
  -4   4   5        0.49        0.77      0.53 o 
  -3   4   5      904.50     1097.10     19.53 o 
  -2   4   5        1.63        0.92      0.38 o 
  -1   4   5       74.85       64.37      1.68 o 
   0   4   5        9.11        7.71      0.80 o 
   1   4   5       49.95       59.46      1.68 o 
   2   4   5        2.05        0.46      0.53 o 
   3   4   5       25.59       25.43      1.64 o 
   4   4   5        1.45        0.92      0.98 o 
   5   4   5        0.03       -0.55      0.77 o 
   6   4   5        1.49       -0.46      1.85 o 
   7   4   5        0.38        0.26      1.39 o 
 -10   5   5        2.55        3.70      2.31 o 
  -9   5   5        1.52        3.23      1.85 o 
  -8   5   5        9.94        9.24      2.31 o 
  -7   5   5        4.12        3.89      1.11 o 
  -6   5   5       11.81        8.05      1.90 o 
  -5   5   5        0.01       -0.46      0.53 o 
  -3   5   5      742.28      873.36      9.71 o 
  -2   5   5      231.80      229.00      3.64 o 
  -1   5   5       20.69       14.70      0.95 o 
   0   5   5      186.05      197.81      3.37 o 
   1   5   5      127.57      116.01      2.48 o 
   2   5   5        9.72        6.57      1.00 o 
   3   5   5        5.10        7.23      1.11 o 
   4   5   5       14.43       17.05      2.77 o 
   5   5   5        6.00        1.78      1.11 o 
   6   5   5        0.01       -1.11      1.11 o 
  -9   6   5        0.02        1.39      1.85 o 
  -8   6   5       36.36       38.36      3.70 o 
  -7   6   5       13.21       10.08      1.62 o 
  -6   6   5       81.86       76.20      2.30 o 
  -5   6   5        0.09        0.46      0.53 o 
  -3   6   5      154.40      188.78      3.37 o 
  -2   6   5        0.14       -0.31      0.53 o 
  -1   6   5      408.67      418.24      5.69 o 
   0   6   5        9.05       11.24      1.07 o 
   1   6   5       26.93       25.78      1.50 o 
   2   6   5        5.41        5.03      0.87 o 
   3   6   5        3.60        1.39      0.98 o 
   4   6   5        0.54        0.13      1.11 o 
   5   6   5        9.87        8.15      1.63 o 
  -9   7   5        0.50       -0.46      1.85 o 
  -8   7   5        0.83        0.46      1.39 o 
  -7   7   5        0.44       -1.16      1.62 o 
  -6   7   5        5.24        2.46      0.80 o 
  -5   7   5       23.53       28.61      1.49 o 
  -4   7   5       34.13       39.77      1.60 o 
  -3   7   5       43.33       49.30      1.87 o 
  -2   7   5       18.56       19.08      1.22 o 
  -1   7   5        8.52        9.00      1.07 o 
   0   7   5       88.92       86.91      2.40 o 
   1   7   5      143.66      149.73      3.28 o 
   2   7   5        0.06       -0.77      0.77 o 
   3   7   5        2.95        3.70      1.31 o 
   4   7   5        2.48        2.77      1.39 o 
   5   7   5        7.09        7.66      1.77 o 
  -8   8   5        7.49        6.47      1.85 o 
  -7   8   5        5.92        4.55      1.11 o 
  -6   8   5       46.99       49.66      2.03 o 
  -5   8   5       30.74       21.04      1.41 o 
  -4   8   5       20.62       19.62      1.41 o 
  -3   8   5        9.98       11.78      1.07 o 
  -2   8   5        8.89       11.45      1.39 o 
  -1   8   5        0.61       -1.38      1.38 o 
   0   8   5      580.12      591.85      8.96 o 
   1   8   5       15.11       17.79      1.49 o 
   2   8   5       11.04       11.35      2.77 o 
   3   8   5        1.39        0.59      1.11 o 
   4   8   5        0.06        0.00      1.85 o 
  -8   9   5       24.83       27.73      3.23 o 
  -7   9   5       21.04       25.63      2.31 o 
  -6   9   5       17.64       14.06      1.33 o 
  -5   9   5        3.87        2.56      0.87 o 
  -4   9   5       64.12       67.38      2.40 o 
  -3   9   5        2.28        0.26      0.82 o 
  -2   9   5        3.20        1.85      0.87 o 
  -1   9   5       24.96       24.57      2.85 o 
   0   9   5       10.93       14.42      1.41 o 
   1   9   5        2.04        3.56      1.14 o 
   2   9   5       28.85       34.71      2.61 o 
   3   9   5        1.84        0.82      1.44 o 
  -8  10   5        4.70        5.08      1.85 o 
  -7  10   5        7.54        7.61      1.62 o 
  -6  10   5        2.87        2.77      1.31 o 
  -5  10   5        8.39       10.29      1.33 o 
  -4  10   5      103.18       99.84      3.38 o 
  -3  10   5        0.05       -0.67      0.67 o 
  -2  10   5       17.54       19.76      1.60 o 
  -1  10   5        6.92        8.91      1.18 o 
   0  10   5        6.95        7.74      1.99 o 
   1  10   5       59.15       63.89      3.42 o 
  -7  11   5        4.26        4.62      1.85 o 
  -6  11   5        3.58        3.23      1.39 o 
  -5  11   5        9.37        9.72      1.33 o 
  -4  11   5       12.83       14.59      2.13 o 
  -3  11   5        0.69        0.55      1.11 o 
  -2  11   5        0.01       -0.08      1.18 o 
  -1  11   5        1.02        1.69      1.38 o 
   0  11   5        0.51        0.46      1.07 o 
  -5  12   5        0.00        1.54      1.07 o 
  -4  12   5       13.76       10.77      1.89 o 
  -3  12   5        0.25        0.28      0.95 o 
   3 -13   6       14.25       19.56      2.55 o 
   0 -12   6        0.39        0.20      1.11 o 
   1 -12   6        0.19       -0.23      1.16 o 
   2 -12   6        0.38       -0.07      1.11 o 
   3 -12   6        3.19        3.03      1.44 o 
   4 -12   6       10.58        7.46      3.00 o 
   5 -12   6        3.07        2.57      2.31 o 
   6 -12   6        2.30        1.90      1.44 o 
  -2 -11   6        0.00        0.92      1.85 o 
  -1 -11   6        0.05       -0.13      1.11 o 
   0 -11   6        0.01       -0.09      0.77 o 
   1 -11   6        0.92       -0.77      0.77 o 
   2 -11   6        2.52        0.00      0.83 o 
   3 -11   6        0.69        1.12      1.11 o 
   4 -11   6        7.49        5.27      1.54 o 
   5 -11   6        4.53        5.64      1.85 o 
   6 -11   6        4.47        4.93      1.44 o 
   7 -11   6        2.68        1.44      1.19 o 
  -3 -10   6        0.05        1.62      1.31 o 
  -2 -10   6        0.87        1.19      1.39 o 
  -1 -10   6        4.53        5.29      1.85 o 
   0 -10   6        0.08        0.28      0.92 o 
   1 -10   6        9.10       14.34      1.63 o 
   2 -10   6        1.01        1.39      2.31 o 
   3 -10   6        5.16        5.69      1.19 o 
   4 -10   6        0.48       -0.59      1.11 o 
   5 -10   6        0.05       -1.62      1.62 o 
   6 -10   6       20.69       17.50      2.77 o 
   7 -10   6        5.95        6.01      1.85 o 
   8 -10   6        0.28       -1.11      1.11 o 
  -4  -9   6        6.27        7.32      1.85 o 
  -3  -9   6        3.32        4.57      1.44 o 
  -2  -9   6        4.50        2.31      1.31 o 
  -1  -9   6       16.04       11.26      1.16 o 
   0  -9   6        0.85       -0.23      0.65 o 
   1  -9   6        0.52        2.08      0.98 o 
   2  -9   6        9.80        6.74      1.19 o 
   3  -9   6        1.80        2.90      1.11 o 
   4  -9   6        1.60       -0.46      1.39 o 
   5  -9   6        0.00        1.32      1.11 o 
   6  -9   6       12.82       11.73      2.77 o 
   7  -9   6        4.88        4.77      1.62 o 
  -5  -8   6        0.66        0.46      1.31 o 
  -4  -8   6        6.52        1.62      1.31 o 
  -3  -8   6        0.03        4.36      4.39 o 
  -2  -8   6       21.56       29.53      1.49 o 
  -1  -8   6       22.96       34.93      1.68 o 
   0  -8   6       33.09       45.86      1.83 o 
   1  -8   6       50.94       43.44      2.11 o 
   2  -8   6      162.95      170.07      4.40 o 
   3  -8   6        1.61        1.62      0.98 o 
   4  -8   6        3.27        5.78      1.62 o 
   5  -8   6       13.17       10.17      1.44 o 
   6  -8   6        6.09        4.38      1.11 o 
   7  -8   6       49.73       36.82      2.65 o 
   8  -8   6        1.18        0.46      1.85 o 
  -6  -7   6        0.21        0.46      1.85 o 
  -5  -7   6        1.41        0.00      1.31 o 
  -4  -7   6       21.13       14.85      1.78 o 
  -3  -7   6      211.21      217.75      8.09 o 
  -2  -7   6       60.37       61.41      2.03 o 
  -1  -7   6       20.39       36.20      1.49 o 
   0  -7   6       26.06       38.72      1.49 o 
   1  -7   6        0.18        0.23      0.65 o 
   2  -7   6      178.47      173.71      4.21 o 
   3  -7   6       78.96       81.90      5.55 o 
   4  -7   6        1.55        0.37      1.85 o 
   5  -7   6       10.99       12.18      1.54 o 
   6  -7   6       40.12       40.79      2.31 o 
   7  -7   6       30.37       29.74      2.22 o 
   8  -7   6        6.02        5.08      2.31 o 
   9  -7   6        2.47        4.16      2.31 o 
  -6  -6   6        0.08        0.46      1.85 o 
  -5  -6   6        1.54        2.77      1.31 o 
  -4  -6   6       41.49       26.69      2.11 o 
  -3  -6   6      195.99      154.95      4.12 o 
  -2  -6   6       45.47       59.67      1.97 o 
  -1  -6   6      121.17      134.28      3.21 o 
   0  -6   6        0.53       -0.46      0.65 o 
   1  -6   6        0.25        3.94      0.59 o 
   2  -6   6      670.40      718.28     10.41 o 
   3  -6   6        5.41        8.01      1.11 o 
   4  -6   6       33.29       35.77      1.88 o 
   5  -6   6        0.52        0.83      0.77 o 
   6  -6   6        0.89        1.39      0.92 o 
   7  -6   6        0.41       -0.92      1.85 o 
   8  -6   6       11.13       14.79      3.23 o 
   9  -6   6        6.89        6.01      2.77 o 
  -7  -5   6        6.06        5.08      2.31 o 
  -6  -5   6        1.29       -1.39      1.39 o 
  -5  -5   6        0.05       -0.77      0.77 o 
  -4  -5   6       12.81       12.34      1.85 o 
  -3  -5   6       81.48       66.03      1.95 o 
  -2  -5   6      161.71      172.92      3.11 o 
  -1  -5   6       87.49       68.24      2.76 o 
   0  -5   6        4.25        3.64      0.53 o 
   1  -5   6       80.42       80.43      1.83 o 
   2  -5   6      437.21      445.14      7.18 o 
   3  -5   6       58.40       61.43      3.47 o 
   4  -5   6       44.90       49.50      2.22 o 
   5  -5   6       20.04       15.71      1.85 o 
   6  -5   6       30.92       37.54      3.47 o 
   7  -5   6       30.58       26.34      3.70 o 
   8  -5   6        0.15       -0.92      1.85 o 
   9  -5   6        0.11        0.92      1.85 o 
  -7  -4   6        4.52        8.32      2.77 o 
  -6  -4   6        8.17        6.93      2.31 o 
  -5  -4   6        3.82        8.50      1.62 o 
  -4  -4   6        1.75       -0.23      0.69 o 
  -3  -4   6        0.08        0.00      0.65 o 
  -2  -4   6      128.56       93.29      2.21 o 
  -1  -4   6      100.40      122.11      2.30 o 
   0  -4   6       12.17       14.34      0.98 o 
   1  -4   6      149.63      138.39      2.91 o 
   2  -4   6        4.53        6.96      0.98 o 
   3  -4   6        0.45        0.69      0.69 o 
   4  -4   6      444.20      427.04      9.25 o 
   5  -4   6       54.07       56.82      2.31 o 
   6  -4   6      120.49      118.93      3.42 o 
   7  -4   6       14.29       15.25      2.77 o 
   8  -4   6        6.09        7.39      2.31 o 
   9  -4   6        4.76        4.62      2.31 o 
  -8  -3   6        0.68        5.08      2.31 o 
  -7  -3   6       41.51       33.27      3.70 o 
  -6  -3   6        3.34        3.23      1.85 o 
  -5  -3   6        0.03        1.85      1.16 o 
  -4  -3   6        6.33        2.43      0.68 o 
  -3  -3   6        8.13        6.52      1.32 o 
  -2  -3   6      332.46      343.50      5.95 o 
  -1  -3   6      593.25      580.76      6.65 o 
   0  -3   6       34.28       27.12      1.34 o 
   1  -3   6      432.15      459.78      5.37 o 
   2  -3   6      326.05      359.82      5.97 o 
   3  -3   6        6.47        6.60      0.98 o 
   4  -3   6       11.97       16.89      1.85 o 
   5  -3   6       50.70       61.62      2.55 o 
   6  -3   6       26.44       22.64      3.23 o 
   7  -3   6        0.01       -1.39      1.39 o 
   8  -3   6        6.03        7.86      2.77 o 
   9  -3   6        0.10       -1.39      1.39 o 
  -8  -2   6        4.62        6.93      2.77 o 
  -7  -2   6       20.96       29.11      3.70 o 
  -6  -2   6        6.65        7.86      2.31 o 
  -5  -2   6       11.87       15.53      1.44 o 
  -4  -2   6       39.11       56.01      1.56 o 
  -3  -2   6       21.87       12.50      0.87 o 
  -2  -2   6      607.63      593.54      6.57 o 
   0  -2   6       20.89       17.29      0.80 o 
   1  -2   6      141.40      124.92      2.18 o 
   2  -2   6      126.83      146.33      2.30 o 
   3  -2   6       48.30       60.06      1.39 o 
   4  -2   6       15.09       14.37      0.87 o 
   5  -2   6      580.06      611.40     15.50 o 
   6  -2   6        2.12        0.46      1.85 o 
   7  -2   6       55.72       56.84      4.62 o 
   8  -2   6        6.12        7.86      2.31 o 
  -9  -1   6        0.28        0.46      2.31 o 
  -8  -1   6        4.43        5.55      2.31 o 
  -7  -1   6        0.00        1.39      1.39 o 
  -6  -1   6        0.34        5.08      1.85 o 
  -5  -1   6      116.14      107.37      2.99 o 
  -4  -1   6       14.94       15.09      0.87 o 
  -3  -1   6       16.68       17.90      1.01 o 
  -2  -1   6        0.37       -0.31      0.41 o 
  -1  -1   6       32.13       27.00      2.31 o 
   0  -1   6      815.55      669.53      7.64 o 
   1  -1   6     1221.49     1429.37     13.73 o 
   2  -1   6       51.02       57.65      1.44 o 
   3  -1   6        2.41        1.36      0.77 o 
   4  -1   6        9.36        7.64      0.71 o 
   5  -1   6       90.71       87.18      3.24 o 
   6  -1   6       28.01       28.19      3.23 o 
   7  -1   6        6.09        9.24      2.31 o 
   8  -1   6        7.77       10.17      2.77 o 
  -9   0   6        5.22        4.16      2.31 o 
  -8   0   6        3.45        2.31      1.85 o 
  -7   0   6        5.41        7.39      2.31 o 
  -6   0   6        3.40        2.31      1.39 o 
  -5   0   6       46.96       33.74      1.78 o 
  -4   0   6        0.51        3.23      0.87 o 
  -3   0   6      394.52      388.49      6.70 o 
  -2   0   6       47.73       39.52      1.63 o 
  -1   0   6       39.04       36.72      1.44 o 
   0   0   6      281.30      244.05      4.75 o 
   1   0   6     1049.40     1118.17     11.15 o 
   2   0   6       54.56       47.18      1.28 o 
   3   0   6        9.79        3.89      0.59 o 
   4   0   6       82.26       93.39      2.17 o 
   5   0   6       91.30       92.55      4.85 o 
   6   0   6      405.79      443.99     12.95 o 
   7   0   6        9.98       12.01      2.77 o 
   8   0   6        1.08       -0.46      1.85 o 
  -9   1   6       36.18       42.52      4.62 o 
  -8   1   6        0.09        1.85      1.39 o 
  -7   1   6       20.35       16.17      2.77 o 
  -6   1   6        0.00       -0.92      0.92 o 
  -5   1   6       14.04       12.91      1.62 o 
  -4   1   6      958.78     1038.63     13.33 o 
  -3   1   6        7.60        9.99      1.11 o 
  -2   1   6      419.54      448.72      6.87 o 
  -1   1   6       33.88       25.90      0.75 o 
   0   1   6       64.03       54.96      1.30 o 
   1   1   6     2311.20     2564.04     23.81 o 
   2   1   6      190.13      227.42      3.45 o 
   3   1   6        0.19        1.08      0.58 o 
   4   1   6        5.39        6.89      0.86 o 
   5   1   6      118.01      125.30      3.66 o 
   6   1   6        1.68        2.44      1.11 o 
   7   1   6       12.06       12.01      2.77 o 
   8   1   6        0.71        1.39      1.85 o 
  -9   2   6       57.53       60.54      5.08 o 
  -8   2   6       14.74       12.01      2.77 o 
  -7   2   6       57.74       52.22      4.16 o 
  -6   2   6       20.58       17.97      1.44 o 
  -5   2   6       36.63       33.24      2.54 o 
  -4   2   6      111.65      130.45      2.53 o 
  -3   2   6       80.07      101.77      2.05 o 
  -2   2   6        4.64        3.23      0.65 o 
  -1   2   6        4.06        0.00      0.27 o 
   0   2   6       27.21       30.59      1.18 o 
   1   2   6      309.30      357.78      4.62 o 
   2   2   6      101.99      113.37      2.86 o 
   3   2   6      166.69      175.98      3.09 o 
   4   2   6        2.52        2.90      0.77 o 
   5   2   6       31.72       30.31      2.11 o 
   6   2   6       17.76       13.79      1.78 o 
   7   2   6        4.55        5.34      1.44 o 
  -9   3   6        0.25       -1.39      1.85 o 
  -8   3   6       96.60      101.68      6.01 o 
  -7   3   6        1.30        6.93      1.85 o 
  -6   3   6       16.69       18.47      3.00 o 
  -5   3   6       68.73       59.70      3.93 o 
  -4   3   6        1.79        0.23      0.49 o 
  -3   3   6      330.93      438.29      5.49 o 
  -2   3   6        0.02       -0.44      0.44 o 
  -1   3   6      463.26      429.84      5.33 o 
   0   3   6       43.27       44.07      1.41 o 
   1   3   6      289.29      279.94      4.09 o 
   2   3   6      215.13      244.86      3.82 o 
   3   3   6       48.08       46.39      1.68 o 
   4   3   6        6.37        6.47      1.11 o 
   5   3   6        3.15        0.92      0.98 o 
   6   3   6        1.16        2.31      1.11 o 
   7   3   6        0.05       -0.98      0.98 o 
  -9   4   6        0.00        1.85      2.31 o 
  -8   4   6      291.61      279.73      9.71 o 
  -7   4   6       42.23       42.98      3.70 o 
  -6   4   6        1.12        1.39      0.77 o 
  -5   4   6        9.30        8.32      1.11 o 
  -4   4   6       51.08       59.35      1.79 o 
  -2   4   6        7.73        4.51      0.85 o 
  -1   4   6        0.05       -0.38      0.38 o 
   0   4   6       13.46       10.10      1.11 o 
   1   4   6      110.39      102.93      2.40 o 
   2   4   6        2.72        2.43      0.59 o 
   3   4   6        1.50        0.58      0.59 o 
   4   4   6        2.40        1.39      1.39 o 
   5   4   6        9.16        8.34      1.31 o 
   6   4   6        0.34        1.12      1.85 o 
  -9   5   6        0.20       -0.92      1.85 o 
  -8   5   6      209.75      220.97      8.32 o 
  -7   5   6       13.68       14.73      1.54 o 
  -6   5   6        1.26        1.48      0.77 o 
  -5   5   6       11.77        8.09      1.31 o 
  -4   5   6        7.73        8.10      0.87 o 
  -3   5   6       43.42       32.45      1.41 o 
  -2   5   6       92.85       95.17      2.21 o 
  -1   5   6      219.82      239.33      4.07 o 
   0   5   6      107.27      103.74      2.40 o 
   1   5   6        0.34        0.15      0.73 o 
   2   5   6        6.87        5.87      0.87 o 
   3   5   6       25.25       26.80      2.54 o 
   4   5   6       24.51       26.42      2.11 o 
   5   5   6       11.33       11.63      1.63 o 
   6   5   6        1.77        0.86      1.11 o 
  -9   6   6       11.23       12.94      2.77 o 
  -8   6   6       41.47       42.05      3.70 o 
  -7   6   6      120.26      125.84      3.88 o 
  -6   6   6        9.74        8.09      1.31 o 
  -5   6   6       28.99       13.01      1.31 o 
  -4   6   6       48.72       51.63      1.87 o 
  -3   6   6        0.19       -0.15      0.53 o 
  -2   6   6        0.26        0.15      0.53 o 
  -1   6   6        4.80        3.28      0.80 o 
   0   6   6      171.23      168.42      3.37 o 
   1   6   6       33.17       35.70      2.37 o 
   2   6   6        0.01       -0.75      1.05 o 
   3   6   6        0.74       -0.23      0.98 o 
   4   6   6        1.06        0.86      1.11 o 
   5   6   6        1.93        1.78      1.11 o 
  -9   7   6        3.37        4.62      2.31 o 
  -8   7   6        1.34        2.77      1.85 o 
  -7   7   6        8.65        8.78      1.85 o 
  -6   7   6       19.43       15.77      1.63 o 
  -5   7   6       20.51       19.64      1.63 o 
  -4   7   6       64.31       47.49      1.87 o 
  -2   7   6       12.66       11.26      1.14 o 
  -1   7   6        6.23       10.19      1.31 o 
   0   7   6      750.00      782.91      9.61 o 
   1   7   6       89.23       91.34      2.67 o 
   2   7   6        1.26       -0.46      0.98 o 
   3   7   6        0.15        0.13      1.11 o 
   4   7   6        0.19        0.40      1.16 o 
  -8   8   6        1.42        0.69      0.98 o 
  -7   8   6        1.96        0.99      1.11 o 
  -6   8   6        1.16       -0.23      0.98 o 
  -5   8   6      168.97      142.47      4.08 o 
  -4   8   6       69.32       64.94      2.21 o 
  -3   8   6       22.92       22.79      1.49 o 
  -2   8   6       11.24       10.10      1.14 o 
  -1   8   6        9.33        6.85      1.22 o 
   0   8   6      100.99      115.97      3.11 o 
   1   8   6       49.14       48.21      2.58 o 
   2   8   6        2.13        1.85      1.31 o 
   3   8   6        4.93        1.85      1.31 o 
  -8   9   6        8.30        9.06      1.63 o 
  -7   9   6        0.93        2.71      1.11 o 
  -6   9   6        2.70        0.46      0.98 o 
  -5   9   6       73.42       78.20      3.09 o 
  -4   9   6        2.17        0.00      0.87 o 
  -3   9   6        1.36        0.92      0.80 o 
  -2   9   6        0.59        0.31      0.80 o 
  -1   9   6        1.43       -0.62      0.80 o 
   0   9   6      144.02      158.55      8.71 o 
   1   9   6        7.97        9.53      1.33 o 
   2   9   6        0.28        0.92      1.39 o 
  -7  10   6        3.51        2.44      1.11 o 
  -6  10   6       16.03       15.02      1.96 o 
  -5  10   6       17.80       18.46      5.31 o 
  -4  10   6       20.46       16.16      1.49 o 
  -3  10   6        5.98        4.76      1.45 o 
  -2  10   6        0.05        0.46      0.80 o 
  -1  10   6        3.82        4.00      1.07 o 
   0  10   6       24.35       27.13      1.87 o 
   1  10   6       13.63       12.60      2.08 o 
  -6  11   6        2.04       -0.20      1.11 o 
  -5  11   6        0.30       -0.20      1.39 o 
  -4  11   6        8.12        7.83      1.22 o 
  -3  11   6        0.12        0.92      0.95 o 
  -2  11   6        0.09        0.55      0.95 o 
  -1  11   6        0.28        1.80      1.19 o 
   0 -12   7        0.29       -0.59      1.11 o 
   1 -12   7        0.22        0.73      1.11 o 
   2 -12   7        9.41        9.50      1.77 o 
   3 -12   7       26.75       28.23      2.77 o 
   4 -12   7        2.46        1.08      2.31 o 
   5 -12   7        0.06       -0.23      1.19 o 
  -2 -11   7        0.10        0.00      1.85 o 
  -1 -11   7        0.02        2.11      1.39 o 
   0 -11   7        0.11        0.79      1.11 o 
   1 -11   7        0.34        0.33      1.11 o 
   2 -11   7        6.64       11.26      1.77 o 
   3 -11   7       11.37       16.40      3.00 o 
   4 -11   7        0.76        0.26      1.11 o 
   5 -11   7        8.99       11.37      1.77 o 
   6 -11   7        2.18        2.21      1.44 o 
  -3 -10   7        0.32        2.08      1.31 o 
  -2 -10   7        0.48        2.31      1.85 o 
  -1 -10   7        0.23       -0.28      0.92 o 
   0 -10   7        4.36        0.65      1.39 o 
   1 -10   7        7.10        5.44      1.11 o 
   2 -10   7       10.12        5.79      1.31 o 
   3 -10   7        0.68        0.92      1.11 o 
   4 -10   7        6.30        5.65      1.62 o 
   5 -10   7        9.44       11.33      1.77 o 
   6 -10   7        2.22        3.18      1.44 o 
   7 -10   7        2.38        2.26      1.62 o 
  -4  -9   7        1.88        2.77      2.31 o 
  -3  -9   7        0.44        1.62      1.31 o 
  -2  -9   7        0.31        2.54      1.31 o 
  -1  -9   7        0.51        0.92      0.98 o 
   0  -9   7        6.83        2.97      1.11 o 
   1  -9   7       62.80       54.12      2.77 o 
   2  -9   7        0.09        0.28      0.77 o 
   3  -9   7       25.26       20.71      1.88 o 
   4  -9   7        6.18        4.39      1.31 o 
   5  -9   7       12.23        8.95      1.44 o 
   6  -9   7       85.36       82.28      3.55 o 
   7  -9   7       11.42        9.69      2.08 o 
   8  -9   7        1.39        3.70      2.31 o 
  -5  -8   7        0.32       -0.92      1.85 o 
  -4  -8   7       43.59       44.36      3.70 o 
  -3  -8   7       25.58       21.27      1.96 o 
  -2  -8   7        4.45        0.92      0.80 o 
  -1  -8   7        9.04        9.94      1.14 o 
   0  -8   7       14.13       17.21      1.44 o 
   1  -8   7       26.43       24.95      1.78 o 
   2  -8   7        7.39        6.50      1.11 o 
   3  -8   7        0.19       -0.55      0.77 o 
   4  -8   7       11.74       11.62      1.54 o 
   5  -8   7        0.00       -0.69      1.16 o 
   6  -8   7        8.48        9.24      1.54 o 
   7  -8   7        0.89        0.46      1.39 o 
   8  -8   7       12.14       13.86      3.23 o 
  -6  -7   7        0.67        0.46      2.31 o 
  -5  -7   7        6.67       13.86      2.77 o 
  -4  -7   7        0.01       -0.46      0.98 o 
  -3  -7   7       19.82       20.57      1.96 o 
  -2  -7   7       26.94       20.64      2.25 o 
  -1  -7   7        0.80       -0.53      0.53 o 
   0  -7   7        3.19        3.88      0.80 o 
   1  -7   7        0.03        0.92      0.65 o 
   2  -7   7       70.81       61.93      2.43 o 
   3  -7   7       13.97       10.65      1.62 o 
   4  -7   7       82.37       89.49      3.24 o 
   5  -7   7       41.51       41.41      2.31 o 
   6  -7   7        2.36        2.43      1.39 o 
   7  -7   7       10.75       10.80      1.54 o 
   8  -7   7        2.97        6.47      2.77 o 
  -6  -6   7        1.83        0.92      1.85 o 
  -5  -6   7        1.96        1.85      1.85 o 
  -4  -6   7        6.15        6.63      2.77 o 
  -3  -6   7      582.07      536.49      7.10 o 
  -2  -6   7       48.93       50.86      1.87 o 
  -1  -6   7        0.46        5.96      0.80 o 
   0  -6   7        7.76       10.59      0.87 o 
   1  -6   7       27.81       21.71      1.62 o 
   2  -6   7      115.07      118.60      3.42 o 
   3  -6   7       30.86       31.65      5.31 o 
   4  -6   7        2.10        1.11      0.77 o 
   5  -6   7        9.43       10.96      1.44 o 
   6  -6   7        0.21       -0.46      1.39 o 
   7  -6   7        7.09        8.78      2.77 o 
   8  -6   7        0.44       -0.46      1.85 o 
  -7  -5   7        0.05        1.85      2.31 o 
  -6  -5   7        0.01       -0.46      1.85 o 
  -5  -5   7        1.47        3.23      1.85 o 
  -4  -5   7       11.19       13.86      2.31 o 
  -3  -5   7      203.98      243.07      3.99 o 
  -2  -5   7        7.96        7.29      0.85 o 
  -1  -5   7        0.26        1.08      0.53 o 
   0  -5   7       16.76       20.76      1.07 o 
   1  -5   7        1.18        0.58      0.38 o 
   2  -5   7      233.94      239.80      6.01 o 
   3  -5   7       14.64       15.38      1.39 o 
   4  -5   7       63.41       67.19      3.00 o 
   5  -5   7       33.57       28.83      6.70 o 
   6  -5   7       85.73       81.02      3.47 o 
   7  -5   7        1.35        0.00      1.85 o 
   8  -5   7        0.50        0.00      1.85 o 
  -7  -4   7        3.19        6.47      2.31 o 
  -6  -4   7        0.80        2.31      1.85 o 
  -5  -4   7        8.43        7.39      1.85 o 
  -4  -4   7       13.04        8.78      1.85 o 
  -3  -4   7       46.46       30.42      1.41 o 
  -2  -4   7       57.39       47.63      1.50 o 
  -1  -4   7       10.51       14.58      1.69 o 
   0  -4   7      128.70      124.81      2.83 o 
   1  -4   7       32.91       34.43      1.22 o 
   2  -4   7        0.66        0.23      0.69 o 
   3  -4   7        0.58        1.16      0.65 o 
   4  -4   7       97.95       85.05      3.70 o 
   5  -4   7      472.40      500.57      9.48 o 
   6  -4   7       87.34       93.19      5.08 o 
   7  -4   7        0.71        0.46      1.85 o 
   8  -4   7        1.76        0.00      1.39 o 
  -8  -3   7        0.14        0.92      1.85 o 
  -7  -3   7        0.38        1.85      1.85 o 
  -6  -3   7        0.78        0.46      1.39 o 
  -5  -3   7        1.25        7.39      1.85 o 
  -4  -3   7        1.09        2.40      0.77 o 
  -3  -3   7        2.20        0.23      0.59 o 
  -2  -3   7       10.41        4.53      0.96 o 
  -1  -3   7      219.67      199.84      3.11 o 
   0  -3   7      301.54      303.74      5.63 o 
   1  -3   7      102.58      100.37      1.90 o 
   2  -3   7       68.08       61.27      1.39 o 
   3  -3   7        8.46        6.93      0.98 o 
   4  -3   7        0.19        0.18      0.77 o 
   5  -3   7      488.11      519.52      8.89 o 
   6  -3   7        1.46        2.77      1.85 o 
   7  -3   7        0.02       -1.39      1.39 o 
   8  -3   7        0.96        6.93      2.77 o 
  -8  -2   7        0.00        0.00      1.85 o 
  -7  -2   7       18.08       20.79      3.23 o 
  -6  -2   7        0.41        0.00      1.39 o 
  -5  -2   7       57.91       70.71      4.16 o 
  -4  -2   7       63.23       70.87      2.55 o 
  -3  -2   7        1.38        0.12      0.41 o 
  -2  -2   7        0.35        0.31      0.41 o 
  -1  -2   7       26.81       20.46      1.01 o 
   0  -2   7      787.31      806.76      8.47 o 
   2  -2   7        8.39        8.38      0.67 o 
   3  -2   7       23.18       24.06      1.00 o 
   4  -2   7        0.00        0.00      0.65 o 
   5  -2   7     1112.83     1153.82     33.36 o 
   6  -2   7      267.51      289.44     10.17 o 
   7  -2   7        5.75        7.86      2.31 o 
   8  -2   7        3.49        3.23      2.31 o 
  -8  -1   7        0.28       -0.92      1.85 o 
  -7  -1   7        1.82        0.92      1.85 o 
  -6  -1   7        1.07        0.46      1.39 o 
  -5  -1   7        0.32        2.77      1.39 o 
  -4  -1   7       26.04       17.12      2.08 o 
  -3  -1   7       29.46       23.60      1.44 o 
  -2  -1   7       39.31       34.76      1.85 o 
   0  -1   7      151.58      167.54      2.64 o 
   1  -1   7       72.12       82.86      1.76 o 
   2  -1   7      356.18      382.39      5.95 o 
   3  -1   7        3.20        3.60      0.68 o 
   4  -1   7        3.02        3.23      0.67 o 
   5  -1   7      474.23      471.85     12.95 o 
   6  -1   7        1.69        3.23      1.85 o 
   7  -1   7        0.19       -0.92      1.85 o 
   8  -1   7        0.00        0.46      1.85 o 
  -9   0   7        1.22        0.46      2.31 o 
  -8   0   7       27.96       34.66      4.16 o 
  -7   0   7       22.15       35.12      3.70 o 
  -6   0   7       22.26       28.65      3.23 o 
  -5   0   7       26.56       31.03      1.78 o 
  -4   0   7      234.56      244.06      6.70 o 
  -3   0   7       25.99       36.43      1.78 o 
  -2   0   7       29.13       27.19      2.08 o 
  -1   0   7      163.88      197.43      3.92 o 
   0   0   7        1.75        8.25      0.89 o 
   1   0   7      590.01      638.17      7.03 o 
   2   0   7       18.15        9.57      0.80 o 
   3   0   7       72.84       77.24      2.28 o 
   4   0   7       14.07       14.80      1.63 o 
   5   0   7      116.64      113.84      5.55 o 
   6   0   7      171.71      183.98      7.86 o 
   7   0   7        0.39        0.46      1.85 o 
   8   0   7        2.46        2.77      1.85 o 
  -9   1   7      102.55      121.09      6.93 o 
  -8   1   7       57.32       69.78      5.08 o 
  -7   1   7       10.11       11.55      2.31 o 
  -6   1   7       17.78       23.57      2.77 o 
  -5   1   7        0.61        0.00      0.65 o 
  -4   1   7      356.37      339.99      6.19 o 
  -3   1   7      196.67      201.14      4.25 o 
  -2   1   7        0.31       -0.31      0.41 o 
  -1   1   7       33.53       32.62      2.77 o 
   0   1   7      216.66      291.99      5.30 o 
   1   1   7       71.23       94.05      2.45 o 
   2   1   7       25.27       28.89      1.22 o 
   3   1   7        8.15        8.39      0.80 o 
   4   1   7        0.17       -0.53      0.53 o 
   5   1   7       18.81       17.03      1.54 o 
   6   1   7        0.61        0.92      1.85 o 
   7   1   7        5.37        5.08      2.31 o 
  -9   2   7       67.85       89.66      6.01 o 
  -8   2   7       11.02       17.56      3.23 o 
  -7   2   7       15.61       21.72      3.23 o 
  -6   2   7        0.41        0.65      0.77 o 
  -5   2   7        0.31        0.00      0.65 o 
  -4   2   7      452.44      503.30      9.25 o 
  -3   2   7        5.98        2.08      0.65 o 
  -2   2   7       85.84       70.90      1.68 o 
  -1   2   7       48.01       49.13      1.60 o 
   0   2   7       92.15       83.56      1.83 o 
   1   2   7       19.92       21.71      1.14 o 
   2   2   7      171.94      204.81      3.37 o 
   3   2   7        1.86        1.21      0.59 o 
   4   2   7       10.09        9.30      1.62 o 
   5   2   7        4.12        3.37      1.11 o 
   6   2   7        1.00        1.52      1.11 o 
   7   2   7        0.11        0.92      1.85 o 
  -9   3   7       14.17        9.70      3.23 o 
  -8   3   7       31.56       37.89      4.16 o 
  -7   3   7        3.34        5.55      1.85 o 
  -6   3   7        1.20        3.23      0.98 o 
  -5   3   7       73.39      100.26      3.09 o 
  -4   3   7      236.44      276.17      9.71 o 
  -3   3   7      101.72      100.09      2.94 o 
  -2   3   7       47.01       53.60      1.39 o 
  -1   3   7      117.95      100.79      2.10 o 
   0   3   7        3.59        3.84      0.59 o 
   1   3   7       16.41       19.87      1.20 o 
   2   3   7       25.74       21.01      1.22 o 
   3   3   7       16.37       15.91      1.14 o 
   4   3   7       39.94       42.29      2.31 o 
   5   3   7        2.18        2.51      1.11 o 
   6   3   7        6.94        7.12      1.44 o 
  -9   4   7       11.40       15.71      3.23 o 
  -8   4   7        9.30        8.78      2.31 o 
  -7   4   7       12.70       20.33      3.23 o 
  -6   4   7        3.41        2.90      1.11 o 
  -5   4   7        1.96        4.81      1.11 o 
  -3   4   7        0.42       -0.46      0.65 o 
  -2   4   7      740.19      673.73      7.82 o 
  -1   4   7       54.05       49.85      1.68 o 
   0   4   7      191.90      198.44      3.73 o 
   1   4   7        0.04       -0.46      0.65 o 
   2   4   7        8.27        7.79      0.95 o 
   3   4   7       16.24       13.18      1.14 o 
   4   4   7       24.83       19.75      1.78 o 
   5   4   7       19.42       19.64      1.96 o 
   6   4   7        0.38        0.00      1.62 o 
  -9   5   7        1.35        0.00      1.85 o 
  -8   5   7       10.47        9.70      2.77 o 
  -7   5   7       30.95       30.22      2.54 o 
  -6   5   7        0.04        0.23      1.16 o 
  -5   5   7       47.22       53.37      3.24 o 
  -4   5   7       49.66       65.17      3.93 o 
  -3   5   7        8.94        7.69      1.31 o 
  -2   5   7       35.75       34.95      1.81 o 
  -1   5   7       93.38       78.09      2.10 o 
   0   5   7      193.57      186.94      3.55 o 
   1   5   7        5.79        6.87      1.07 o 
   2   5   7        5.53        5.29      1.03 o 
   3   5   7        5.07        4.22      1.16 o 
   4   5   7        0.06        1.32      1.11 o 
   5   5   7        5.61        1.62      1.62 o 
  -9   6   7        1.78        3.70      2.31 o 
  -8   6   7       16.20       14.33      2.77 o 
  -7   6   7       13.89       18.21      2.54 o 
  -6   6   7        6.86        5.69      1.11 o 
  -5   6   7       46.63       42.52      2.29 o 
  -4   6   7       10.17       13.86      1.63 o 
  -3   6   7        9.70       11.79      1.31 o 
  -2   6   7        3.76        2.46      0.80 o 
  -1   6   7      603.53      592.72      8.38 o 
   0   6   7       13.40       14.75      1.33 o 
   1   6   7       45.95       46.02      1.87 o 
   2   6   7        0.75        0.62      0.80 o 
   3   6   7        0.43       -0.69      1.16 o 
   4   6   7       41.96       44.36      2.76 o 
  -9   7   7        3.16        3.23      2.31 o 
  -8   7   7        0.25        0.23      0.98 o 
  -7   7   7        1.08        2.31      1.39 o 
  -6   7   7       15.91       12.91      1.63 o 
  -5   7   7      106.10      110.00      3.60 o 
  -4   7   7       16.57        9.79      1.31 o 
  -3   7   7        1.93        1.85      1.39 o 
  -2   7   7       83.68       70.69      2.21 o 
  -1   7   7       81.56       77.57      4.16 o 
   0   7   7       38.81       37.05      2.20 o 
   1   7   7       78.95       83.06      2.57 o 
   2   7   7        2.23        0.07      1.16 o 
   3   7   7        0.57        0.33      1.11 o 
   4   7   7        3.55        0.92      1.85 o 
  -8   8   7        3.76        5.03      1.44 o 
  -7   8   7        0.18       -0.26      1.11 o 
  -6   8   7       26.79       24.73      1.96 o 
  -5   8   7       68.25       55.28      2.76 o 
  -4   8   7        5.26        5.49      1.62 o 
  -3   8   7       37.03       38.36      3.00 o 
  -2   8   7        2.93        4.51      1.07 o 
  -1   8   7        0.86        0.92      0.80 o 
   0   8   7      158.20      157.51      3.74 o 
   1   8   7        5.48        6.00      1.14 o 
   2   8   7        3.48        3.03      1.44 o 
   3   8   7        0.53       -0.07      1.16 o 
  -8   9   7        1.31        2.54      1.62 o 
  -7   9   7        5.28        4.68      1.39 o 
  -6   9   7        2.57        3.46      2.31 o 
  -5   9   7       82.43       76.95      3.27 o 
  -4   9   7        4.50        4.45      1.62 o 
  -3   9   7        0.93        2.38      1.11 o 
  -2   9   7        2.17        3.28      0.95 o 
  -1   9   7       14.93       15.49      1.41 o 
   0   9   7        7.43        7.70      1.60 o 
   1   9   7        8.93       10.11      1.77 o 
   2   9   7        0.59       -0.46      1.31 o 
  -7  10   7        2.61       -0.26      1.85 o 
  -6  10   7        0.18       -0.79      1.11 o 
  -5  10   7       26.80       17.33      1.96 o 
  -4  10   7       13.96       14.00      1.77 o 
  -3  10   7       14.13        9.33      1.63 o 
  -2  10   7        3.49        5.11      1.07 o 
  -1  10   7       22.52       28.42      2.78 o 
   0  10   7        3.52        3.60      1.14 o 
  -5  11   7        5.86        6.99      1.63 o 
  -4  11   7       11.99        9.48      1.63 o 
  -3  11   7        4.26        5.49      1.44 o 
  -2  11   7        0.03       -0.17      1.59 o 
   1 -12   8        0.05        0.46      1.62 o 
   2 -12   8        0.03       -0.53      1.11 o 
   3 -12   8        0.49       -0.69      1.31 o 
   4 -12   8        0.11       -0.17      1.19 o 
  -1 -11   8        0.09        0.59      1.11 o 
   0 -11   8        5.12        7.84      1.44 o 
   1 -11   8        2.53        1.12      1.85 o 
   2 -11   8        0.38       -0.46      1.62 o 
   3 -11   8        2.86        1.19      1.11 o 
   4 -11   8        0.09       -0.99      1.11 o 
   5 -11   8        0.02       -1.62      1.62 o 
   6 -11   8        0.05       -0.10      1.44 o 
  -2 -10   8        1.97        4.62      1.85 o 
  -1 -10   8        2.10        2.64      1.11 o 
   0 -10   8        5.62        5.34      1.31 o 
   1 -10   8       16.22       19.12      2.54 o 
   2 -10   8        2.74        1.85      0.98 o 
   3 -10   8        3.31        2.38      1.11 o 
   4 -10   8        8.13        8.98      1.77 o 
   5 -10   8        2.28        2.26      1.44 o 
   6 -10   8       50.05       40.77      2.89 o 
   7 -10   8        8.58        3.51      1.54 o 
  -4  -9   8       35.94       35.12      4.16 o 
  -3  -9   8        1.41        1.39      1.85 o 
  -2  -9   8        6.67       10.63      2.31 o 
  -1  -9   8        9.14       11.04      3.00 o 
   0  -9   8        0.64        0.69      0.98 o 
   1  -9   8       60.21       61.74      2.76 o 
   2  -9   8        9.57       10.29      1.44 o 
   3  -9   8        0.28       -0.46      1.85 o 
   4  -9   8        1.21        2.71      1.11 o 
   5  -9   8        3.95        2.52      1.44 o 
   6  -9   8        0.02        0.66      1.39 o 
   7  -9   8        0.07       -0.73      1.39 o 
  -5  -8   8        6.36        7.86      2.77 o 
  -4  -8   8        3.37        4.16      2.31 o 
  -3  -8   8        4.62        6.93      1.85 o 
  -2  -8   8        3.91        5.92      0.95 o 
  -1  -8   8        0.37        0.83      0.77 o 
   0  -8   8        0.49        2.08      0.98 o 
   1  -8   8      115.60      119.96      4.16 o 
   2  -8   8        0.04       -0.77      0.77 o 
   3  -8   8       28.27       27.73      2.11 o 
   4  -8   8        0.82        0.40      1.11 o 
   5  -8   8        3.74        3.63      1.11 o 
   6  -8   8       11.77        7.60      1.54 o 
   7  -8   8        1.64        1.65      1.11 o 
   8  -8   8        6.53        5.08      2.31 o 
  -5  -7   8        3.93        1.39      1.85 o 
  -4  -7   8       20.08       11.55      2.77 o 
  -3  -7   8       70.16       78.57      4.62 o 
  -2  -7   8        0.12        0.31      0.80 o 
  -1  -7   8        1.72        0.15      0.58 o 
   0  -7   8        6.93        3.93      0.98 o 
   1  -7   8       33.67       28.85      1.78 o 
   2  -7   8       57.52       57.51      2.43 o 
   3  -7   8       33.50       31.71      2.11 o 
   4  -7   8       13.67       12.20      1.44 o 
   5  -7   8       22.81       25.17      3.70 o 
   6  -7   8       58.79       51.76      3.70 o 
   7  -7   8       10.94        8.65      1.62 o 
   8  -7   8        0.55        0.00      1.85 o 
  -6  -6   8        0.00        0.00      1.85 o 
  -5  -6   8        2.23        0.46      1.85 o 
  -4  -6   8        0.28        1.39      1.85 o 
  -3  -6   8        1.30        0.07      1.11 o 
  -2  -6   8        3.96        7.13      0.95 o 
  -1  -6   8        1.34        0.46      0.53 o 
   0  -6   8        8.98        8.66      0.80 o 
   1  -6   8        0.00       -0.46      0.65 o 
   2  -6   8        2.45        2.77      0.98 o 
   3  -6   8      103.67      112.55      5.08 o 
   4  -6   8        9.26       11.28      1.44 o 
   5  -6   8        9.06        6.47      1.85 o 
   6  -6   8        3.96        4.25      1.11 o 
   7  -6   8        0.51        1.39      1.85 o 
   8  -6   8        7.11        8.32      2.77 o 
  -7  -5   8        0.03        2.31      2.31 o 
  -6  -5   8        0.03        0.00      1.85 o 
  -5  -5   8        0.38        3.23      1.85 o 
  -4  -5   8        2.40        0.00      1.85 o 
  -3  -5   8      141.09      141.33      3.88 o 
  -2  -5   8       44.27       53.45      1.76 o 
  -1  -5   8        1.56        3.83      0.67 o 
   0  -5   8       61.29       56.30      1.83 o 
   1  -5   8       24.76       18.53      1.44 o 
   2  -5   8        0.91        0.23      0.65 o 
   3  -5   8       21.65       21.88      1.85 o 
   4  -5   8       70.04       74.87      3.70 o 
   5  -5   8       14.99       17.27      3.47 o 
   6  -5   8       11.10       11.26      1.54 o 
   7  -5   8       11.62       14.33      2.77 o 
   8  -5   8        0.07       -1.39      1.39 o 
  -7  -4   8        0.07        1.85      2.31 o 
  -6  -4   8        0.82        4.62      2.31 o 
  -5  -4   8        0.47        7.86      2.31 o 
  -4  -4   8       11.02        6.47      1.85 o 
  -3  -4   8      185.50      160.21      4.08 o 
  -2  -4   8       23.16       22.48      1.44 o 
  -1  -4   8        3.68        1.23      0.53 o 
   0  -4   8       31.14       30.72      1.22 o 
   1  -4   8      187.88      179.36      2.99 o 
   2  -4   8      103.59      106.02      6.01 o 
   3  -4   8       32.04       30.50      2.31 o 
   4  -4   8      336.24      352.62     10.17 o 
   5  -4   8        7.00        6.66      1.44 o 
   6  -4   8      101.84       97.75      3.55 o 
   7  -4   8        9.55       11.55      2.77 o 
   8  -4   8        0.30       -1.85      1.85 o 
  -8  -3   8        0.09       -0.46      2.31 o 
  -7  -3   8        0.00        1.85      1.85 o 
  -6  -3   8        2.77       -1.39      1.39 o 
  -5  -3   8        1.27        2.31      1.85 o 
  -4  -3   8       10.60       20.97      2.77 o 
  -3  -3   8        6.34       11.79      1.31 o 
  -2  -3   8        1.66        1.48      0.77 o 
  -1  -3   8       98.25      101.46      2.10 o 
   0  -3   8      106.80      120.43      2.28 o 
   1  -3   8       18.80       18.74      1.31 o 
   2  -3   8       28.20       29.82      1.63 o 
   3  -3   8       10.09        9.13      1.11 o 
   4  -3   8      114.14      105.00      3.42 o 
   5  -3   8      418.10      444.48      9.02 o 
   6  -3   8       17.11       13.86      2.77 o 
   7  -3   8        4.87        4.62      2.31 o 
   8  -3   8        0.07        0.46      1.85 o 
  -8  -2   8        0.82        2.77      2.31 o 
  -7  -2   8        1.44       -0.46      1.85 o 
  -6  -2   8       20.20       14.33      2.77 o 
  -5  -2   8        0.69        1.85      1.85 o 
  -4  -2   8      106.34      106.68      3.22 o 
  -3  -2   8       14.55       19.71      1.44 o 
  -2  -2   8       31.93       41.78      2.77 o 
  -1  -2   8      143.08      136.47      2.42 o 
   0  -2   8       72.52       66.68      1.68 o 
   1  -2   8      123.79      153.60      3.35 o 
   2  -2   8       32.41       32.94      1.22 o 
   3  -2   8       31.72       32.27      1.78 o 
   4  -2   8       93.14       88.65      3.09 o 
   5  -2   8      628.40      714.37     19.67 o 
   6  -2   8        8.56        8.78      2.31 o 
   7  -2   8        1.41        4.16      2.31 o 
   8  -2   8        0.80       -1.85      1.85 o 
  -8  -1   8        0.63        1.39      1.85 o 
  -7  -1   8        1.27        2.77      1.85 o 
  -6  -1   8       10.09        6.93      2.31 o 
  -5  -1   8      108.07      100.76      3.22 o 
  -4  -1   8        7.93       10.41      1.39 o 
  -3  -1   8       53.58       44.66      2.11 o 
  -1  -1   8       32.88       34.89      1.63 o 
   0  -1   8     1207.99     1321.86     46.39 o 
   1  -1   8      346.83      350.04      4.52 o 
   2  -1   8       37.46       31.56      1.22 o 
   3  -1   8        0.30        0.15      0.53 o 
   4  -1   8       66.42       78.76      4.16 o 
   5  -1   8       24.00       19.87      2.77 o 
   6  -1   8       76.00       83.19      5.08 o 
   7  -1   8        0.89        0.46      1.85 o 
  -8   0   8       15.65       17.10      3.23 o 
  -7   0   8        1.74       -0.46      1.39 o 
  -6   0   8        2.33        0.92      1.39 o 
  -5   0   8       24.07       18.40      1.85 o 
  -4   0   8        3.38        3.77      0.77 o 
  -3   0   8        3.07        4.16      0.98 o 
  -2   0   8       17.32       15.31      2.08 o 
  -1   0   8       41.03       49.49      1.96 o 
   0   0   8        7.98       11.18      0.87 o 
   1   0   8      172.36      202.14      3.18 o 
   2   0   8      315.54      333.55      4.61 o 
   3   0   8        0.04        0.23      0.49 o 
   4   0   8       12.75       12.86      1.51 o 
   5   0   8      153.92      179.35      7.40 o 
   6   0   8        0.95        0.00      1.39 o 
   7   0   8       16.83       15.25      2.77 o 
  -9   1   8        6.79        8.32      3.23 o 
  -8   1   8       10.63        7.86      2.77 o 
  -7   1   8        0.53        1.85      1.85 o 
  -6   1   8       10.34       12.48      2.31 o 
  -5   1   8        2.93        4.29      1.11 o 
  -4   1   8      119.47      138.64      5.78 o 
  -3   1   8       10.08        9.08      1.11 o 
  -2   1   8      209.06      187.95      6.47 o 
  -1   1   8       64.64       51.80      1.96 o 
   0   1   8      113.70      109.40      2.54 o 
   1   1   8       47.01       51.59      1.60 o 
   2   1   8       44.69       41.79      1.50 o 
   3   1   8        8.65        5.84      1.13 o 
   4   1   8        0.09        0.07      0.67 o 
   5   1   8       11.35        8.76      1.85 o 
   6   1   8        0.20        0.00      1.39 o 
   7   1   8        2.94        2.31      1.85 o 
  -9   2   8      129.25      116.94      6.93 o 
  -8   2   8       19.03       23.11      3.70 o 
  -7   2   8        3.07       10.63      2.31 o 
  -6   2   8        2.58        1.39      0.98 o 
  -5   2   8        7.93        7.10      1.11 o 
  -4   2   8       25.54       33.76      1.96 o 
  -3   2   8       25.85       26.35      1.63 o 
  -2   2   8        0.01       -0.92      0.92 o 
  -1   2   8       17.68       18.74      1.44 o 
   0   2   8       25.73       29.64      1.22 o 
   1   2   8       34.93       31.66      1.33 o 
   2   2   8        9.35        9.69      0.87 o 
   3   2   8       47.31       51.22      1.76 o 
   4   2   8        1.45        2.11      1.11 o 
   5   2   8        1.03       -0.92      0.92 o 
   6   2   8        5.49        6.93      2.31 o 
  -9   3   8       59.34       71.17      5.55 o 
  -8   3   8        4.35        6.93      2.31 o 
  -7   3   8        2.82        1.85      1.85 o 
  -6   3   8        0.07        1.57      0.77 o 
  -5   3   8        0.70        1.62      0.98 o 
  -4   3   8       79.73       83.23      2.94 o 
  -3   3   8        8.91       10.53      1.31 o 
  -2   3   8      185.00      192.56      6.47 o 
  -1   3   8      314.38      300.82      5.72 o 
   0   3   8      139.96      129.40      2.95 o 
   1   3   8        3.85        5.76      0.80 o 
   2   3   8       37.99       38.51      1.49 o 
   3   3   8       50.44       51.72      1.87 o 
   4   3   8        7.45       11.88      1.44 o 
   5   3   8       11.07        7.68      1.44 o 
   6   3   8        2.36        2.44      1.11 o 
  -9   4   8        3.22        1.39      2.31 o 
  -8   4   8       32.26       28.19      3.70 o 
  -7   4   8        1.55        1.39      1.85 o 
  -6   4   8       10.68       12.90      1.44 o 
  -5   4   8       37.47       44.17      3.23 o 
  -4   4   8        4.14        1.29      0.77 o 
  -3   4   8        6.45        9.94      1.31 o 
  -2   4   8       67.43       75.11      2.77 o 
  -1   4   8      286.36      282.10      4.41 o 
   0   4   8      169.52      169.27      3.18 o 
   1   4   8       18.79       20.22      1.33 o 
   2   4   8        2.94        2.31      0.80 o 
   3   4   8        0.94        2.08      1.16 o 
   4   4   8        0.22       -0.92      0.98 o 
   5   4   8        6.49        6.20      1.44 o 
  -9   5   8        0.84        0.92      1.85 o 
  -8   5   8        0.93       -1.85      1.85 o 
  -7   5   8       19.66       20.65      1.88 o 
  -6   5   8       22.80       21.35      1.96 o 
  -5   5   8       28.53       21.72      2.31 o 
  -4   5   8        4.49        2.08      2.08 o 
  -2   5   8       24.17       20.69      1.63 o 
  -1   5   8      688.75      674.22      8.35 o 
   0   5   8       12.09       12.72      1.69 o 
   1   5   8        2.53        3.08      0.80 o 
   2   5   8        1.44       -0.33      0.67 o 
   3   5   8        4.24        7.17      2.08 o 
   4   5   8       69.57       72.77      3.09 o 
   5   5   8        0.86       -0.07      1.11 o 
  -9   6   8        0.14       -1.85      1.85 o 
  -8   6   8        1.20        1.85      1.85 o 
  -7   6   8        0.02       -0.98      0.98 o 
  -6   6   8      163.05      139.60      6.01 o 
  -5   6   8       18.86       18.35      2.31 o 
  -4   6   8        0.19        1.16      0.98 o 
  -3   6   8        7.97        9.39      2.31 o 
  -2   6   8        3.39        1.85      1.39 o 
  -1   6   8      826.99      894.79     10.59 o 
   0   6   8      211.03      218.05      4.09 o 
   1   6   8       11.48       10.87      1.22 o 
   2   6   8       18.87       15.65      1.33 o 
   3   6   8        0.00        0.07      1.11 o 
   4   6   8        0.15        0.69      1.31 o 
  -8   7   8        0.64        0.46      1.11 o 
  -7   7   8        0.16       -0.98      0.98 o 
  -6   7   8       14.07       15.54      4.39 o 
  -5   7   8        9.09        8.22      1.44 o 
  -4   7   8        8.50        8.45      1.44 o 
  -3   7   8        0.79        0.00      0.98 o 
  -2   7   8        0.00       -1.39      1.39 o 
  -1   7   8      224.38      218.84      4.35 o 
   0   7   8        0.03        1.05      0.90 o 
   1   7   8        5.18        4.77      1.07 o 
   2   7   8        0.07       -1.62      1.62 o 
   3   7   8        1.24        1.12      1.85 o 
  -8   8   8        3.65        2.31      1.31 o 
  -7   8   8       21.73       17.41      1.96 o 
  -6   8   8       11.83       12.28      1.63 o 
  -5   8   8       45.73       38.91      4.62 o 
  -4   8   8        0.03       -0.69      0.98 o 
  -3   8   8        8.89       10.65      1.63 o 
  -2   8   8        3.69        3.23      1.31 o 
  -1   8   8       35.06       37.96      1.95 o 
   0   8   8       64.55       64.76      2.40 o 
   1   8   8        0.05       -0.80      0.80 o 
   2   8   8        0.47       -0.66      1.39 o 
  -7   9   8        2.11        3.10      1.11 o 
  -6   9   8        0.23        1.25      1.11 o 
  -5   9   8       12.39        9.98      1.63 o 
  -4   9   8        1.31        2.31      1.31 o 
  -3   9   8        0.45       -0.46      1.11 o 
  -2   9   8        0.70        0.00      0.98 o 
  -1   9   8       27.60       31.58      3.47 o 
   0   9   8        4.66        4.22      1.18 o 
   1   9   8        1.66        2.54      1.31 o 
  -6  10   8        5.73        6.24      1.63 o 
  -5  10   8        1.43        0.23      1.31 o 
  -4  10   8        1.77        0.92      1.31 o 
  -3  10   8        0.40        1.39      1.31 o 
  -2  10   8        1.40        2.21      1.44 o 
  -1  10   8        0.01       -1.11      1.11 o 
   2 -12   9        0.00        0.92      1.85 o 
   3 -12   9        1.00        1.13      1.44 o 
  -1 -11   9        2.26        1.85      1.39 o 
   0 -11   9        8.77        7.79      2.08 o 
   1 -11   9        0.27        1.32      1.11 o 
   2 -11   9        1.79        4.77      1.44 o 
   3 -11   9        0.38       -0.73      1.11 o 
   4 -11   9        6.68        8.05      1.77 o 
   5 -11   9       14.76       13.48      2.77 o 
  -1 -10   9        0.00       -0.92      0.92 o 
   0 -10   9        6.22        3.30      1.11 o 
   1 -10   9        8.57        9.83      1.44 o 
   2 -10   9        0.24       -0.46      1.39 o 
   3 -10   9        2.44        4.36      1.44 o 
   4 -10   9        0.36        0.26      1.39 o 
   5 -10   9        1.37        2.08      1.62 o 
   6 -10   9        0.42       -0.79      1.11 o 
  -2  -9   9        2.36        0.46      1.39 o 
  -1  -9   9        0.54        0.92      1.39 o 
   0  -9   9        0.02        0.46      0.77 o 
   1  -9   9       15.94       13.27      1.54 o 
   2  -9   9        7.96        8.50      1.62 o 
   3  -9   9        4.22        5.41      2.31 o 
   4  -9   9        9.96       12.42      1.85 o 
   5  -9   9        7.32       11.03      1.77 o 
   6  -9   9        4.25        4.44      1.54 o 
   7  -9   9        0.83        2.31      1.85 o 
  -4  -8   9       81.61       75.79      5.08 o 
  -3  -8   9        1.30        2.77      1.85 o 
  -2  -8   9        0.44        0.00      0.92 o 
  -1  -8   9        1.96        3.23      1.39 o 
   0  -8   9        2.83        1.85      0.98 o 
   1  -8   9       30.70       29.89      2.11 o 
   2  -8   9        3.66        1.65      1.11 o 
   3  -8   9        4.48        7.05      1.44 o 
   4  -8   9        4.84        5.40      1.31 o 
   5  -8   9        5.23        5.08      1.44 o 
   6  -8   9        6.03        4.83      1.44 o 
   7  -8   9        0.23       -0.40      1.16 o 
  -5  -7   9        1.73       -1.85      1.85 o 
  -4  -7   9       11.18       16.64      3.23 o 
  -3  -7   9        1.31        2.77      1.85 o 
  -2  -7   9        3.45        8.60      1.31 o 
  -1  -7   9        0.01        0.46      0.92 o 
   0  -7   9        1.04        0.92      0.98 o 
   1  -7   9       39.23       32.20      1.96 o 
   2  -7   9        4.76        5.90      1.31 o 
   3  -7   9        5.02        4.48      1.39 o 
   4  -7   9       23.75       24.32      2.11 o 
   5  -7   9       57.20       60.08      2.89 o 
   6  -7   9       10.91        7.55      1.54 o 
   7  -7   9        0.55        2.31      1.11 o 
  -6  -6   9        0.00       -1.85      1.85 o 
  -5  -6   9        0.01        0.46      1.85 o 
  -4  -6   9        0.72       -0.46      1.39 o 
  -3  -6   9       22.22       12.31      1.54 o 
  -2  -6   9       18.83       20.04      1.85 o 
  -1  -6   9        2.71        4.84      2.08 o 
   0  -6   9        2.69       -1.16      1.16 o 
   1  -6   9        0.35        0.09      0.77 o 
   2  -6   9        0.02        1.02      0.77 o 
   3  -6   9      130.78      140.77      4.08 o 
   4  -6   9      128.95      133.39      4.21 o 
   5  -6   9       12.95       13.85      2.08 o 
   6  -6   9        0.04       -0.77      0.77 o 
   7  -6   9        4.03        6.93      2.77 o 
   8  -6   9        5.09        8.78      3.23 o 
  -6  -5   9        1.23        0.92      1.85 o 
  -5  -5   9        0.01        0.46      1.85 o 
  -4  -5   9        0.25       -1.39      1.39 o 
  -3  -5   9        0.67       -0.92      1.16 o 
  -2  -5   9        7.12        3.93      0.98 o 
  -1  -5   9       57.84       62.37      3.00 o 
   0  -5   9        0.11        0.00      0.65 o 
   1  -5   9        0.04       -0.46      0.65 o 
   2  -5   9        0.00       -0.23      0.65 o 
   3  -5   9        3.40        4.55      1.11 o 
   4  -5   9      104.03      100.87      3.55 o 
   5  -5   9       74.17       86.78      3.42 o 
   6  -5   9       20.95       23.90      2.31 o 
   7  -5   9        0.29       -0.92      1.39 o 
   8  -5   9        0.03       -1.39      1.39 o 
  -7  -4   9        0.38        0.46      2.31 o 
  -6  -4   9        5.27       12.94      2.77 o 
  -5  -4   9        3.93       13.40      2.77 o 
  -4  -4   9        0.04       -0.46      1.39 o 
  -3  -4   9        0.78        0.00      1.39 o 
  -2  -4   9        2.34        0.92      0.92 o 
  -1  -4   9      213.54      213.52      7.17 o 
   0  -4   9        3.80        2.80      0.59 o 
   1  -4   9       39.07       50.95      2.77 o 
   2  -4   9       35.90       32.84      1.96 o 
   3  -4   9       16.29       22.85      1.78 o 
   4  -4   9      942.41      989.19     15.51 o 
   5  -4   9      185.70      193.11      5.20 o 
   6  -4   9        0.20        1.39      1.85 o 
   7  -4   9        9.31       16.17      3.23 o 
   8  -4   9        3.97        2.31      2.31 o 
  -7  -3   9        0.21        1.39      2.31 o 
  -6  -3   9       12.21       18.48      3.23 o 
  -5  -3   9        7.71        5.08      2.31 o 
  -4  -3   9        6.03        2.05      1.11 o 
  -3  -3   9        2.85        3.09      1.62 o 
  -2  -3   9        1.07        1.39      0.65 o 
  -1  -3   9        5.67        6.77      1.39 o 
   0  -3   9        0.18        1.85      0.65 o 
   1  -3   9       59.31       59.85      2.54 o 
   2  -3   9       26.11       26.11      1.63 o 
   3  -3   9        0.91        0.28      0.77 o 
   4  -3   9       76.72       75.85      3.09 o 
   5  -3   9        0.01       -0.69      1.62 o 
   6  -3   9        1.18        0.00      1.39 o 
   7  -3   9        0.04        1.85      1.85 o 
  -8  -2   9        3.91        7.86      3.23 o 
  -7  -2   9        2.19        3.23      2.31 o 
  -6  -2   9        8.06       10.17      2.31 o 
  -5  -2   9       32.93       31.89      3.23 o 
  -4  -2   9        0.38       -0.55      0.77 o 
  -3  -2   9        0.27        0.28      0.77 o 
  -2  -2   9       24.86       23.80      1.63 o 
  -1  -2   9        0.72        0.46      0.65 o 
   0  -2   9      602.16      585.82      8.49 o 
   1  -2   9       24.18       21.88      1.00 o 
   2  -2   9       57.10       55.71      2.29 o 
   3  -2   9        4.48        4.62      0.98 o 
   4  -2   9      118.38      126.85      5.08 o 
   5  -2   9      180.80      210.62     10.86 o 
   6  -2   9       15.53       17.10      2.77 o 
   7  -2   9        1.62        2.31      1.85 o 
  -8  -1   9        5.69        7.39      2.77 o 
  -7  -1   9        6.19       12.94      2.77 o 
  -6  -1   9        0.35        0.46      1.39 o 
  -5  -1   9      125.55      131.34      4.85 o 
  -4  -1   9       48.74       51.32      2.54 o 
  -3  -1   9        0.51       -0.23      0.65 o 
  -2  -1   9        1.99        2.54      0.98 o 
  -1  -1   9       22.48       34.01      1.78 o 
   0  -1   9        0.84        0.00      0.65 o 
   1  -1   9        6.32        5.06      0.67 o 
   2  -1   9       36.19       35.40      1.46 o 
   3  -1   9        1.77        0.09      0.77 o 
   4  -1   9        0.06       -1.16      1.16 o 
   5  -1   9        0.03        1.39      1.85 o 
   6  -1   9       11.64       15.71      2.77 o 
   7  -1   9        0.00        1.39      1.85 o 
  -8   0   9        0.50        2.31      2.31 o 
  -7   0   9        0.03        0.00      1.39 o 
  -6   0   9        0.31        0.92      1.85 o 
  -5   0   9       97.91      111.89      3.55 o 
  -4   0   9        4.06        3.93      0.98 o 
  -3   0   9       42.01       45.73      2.11 o 
  -2   0   9       38.79       40.93      1.96 o 
  -1   0   9       13.43       10.65      1.31 o 
   0   0   9        9.78        9.54      1.11 o 
   1   0   9       53.74       66.73      1.73 o 
   2   0   9       17.91       17.00      1.11 o 
   3   0   9       15.04       11.04      1.43 o 
   4   0   9       81.85       68.86      4.39 o 
   5   0   9        0.42        0.46      1.39 o 
   6   0   9        0.43        0.92      1.85 o 
   7   0   9       16.53       22.64      3.23 o 
  -8   1   9        0.62       -0.92      1.85 o 
  -7   1   9        0.02       -0.92      1.39 o 
  -6   1   9        6.96        9.24      2.31 o 
  -5   1   9       25.72       19.87      1.78 o 
  -4   1   9       51.92       51.56      2.43 o 
  -3   1   9       28.34       33.12      1.96 o 
  -2   1   9       48.48       49.49      2.29 o 
  -1   1   9       11.31       12.03      1.31 o 
   0   1   9      210.49      212.53      4.54 o 
   1   1   9        2.62        5.10      0.88 o 
   2   1   9        1.43        1.50      0.84 o 
   3   1   9       30.00       29.01      1.49 o 
   4   1   9        2.41        2.93      0.80 o 
   5   1   9        3.84        3.23      1.85 o 
   6   1   9        1.23        1.85      1.85 o 
  -8   2   9        0.77        2.31      2.31 o 
  -7   2   9        0.02       -1.39      1.39 o 
  -6   2   9        0.41        0.69      0.98 o 
  -5   2   9        8.62        7.69      1.31 o 
  -4   2   9        2.30        6.33      1.39 o 
  -3   2   9      305.29      321.41      6.21 o 
  -2   2   9       21.29       20.69      1.63 o 
  -1   2   9       40.41       37.73      1.96 o 
   0   2   9        0.08        1.48      0.77 o 
   1   2   9        1.37        0.77      0.53 o 
   2   2   9       64.80       51.67      2.96 o 
   3   2   9       35.10       25.19      1.49 o 
   4   2   9        6.03        2.38      1.16 o 
   5   2   9        1.66        0.92      1.85 o 
   6   2   9        0.24       -0.92      1.85 o 
  -9   3   9       16.94       22.18      3.70 o 
  -8   3   9        8.70        9.24      2.77 o 
  -7   3   9        1.29        3.23      1.85 o 
  -6   3   9       16.67       16.39      1.78 o 
  -5   3   9        2.58        2.77      0.98 o 
  -4   3   9        1.65        2.08      0.98 o 
  -3   3   9       74.55       67.02      3.70 o 
  -2   3   9       96.60       91.55      3.09 o 
  -1   3   9       42.41       34.97      1.96 o 
   0   3   9       13.57       11.09      1.31 o 
   1   3   9       11.18        8.42      0.87 o 
   2   3   9        0.79        0.87      0.59 o 
   3   3   9       27.19       25.49      1.49 o 
   4   3   9       38.07       31.96      2.11 o 
   5   3   9        4.55        5.65      1.44 o 
  -8   4   9        0.43       -0.46      1.85 o 
  -7   4   9        1.43        1.79      1.19 o 
  -6   4   9       21.07       23.97      2.11 o 
  -5   4   9       16.09       19.87      1.78 o 
  -4   4   9       34.71       32.81      2.77 o 
  -3   4   9        5.89        2.69      3.00 o 
  -2   4   9      253.69      262.20      5.71 o 
  -1   4   9       71.74       71.43      2.76 o 
   0   4   9      114.58      108.92      3.42 o 
   1   4   9        0.41       -1.02      1.02 o 
   2   4   9        0.74       -0.53      0.67 o 
   3   4   9       55.35       41.64      2.29 o 
   4   4   9        7.97        7.35      1.44 o 
   5   4   9        5.53        3.70      1.31 o 
  -8   5   9        0.32       -1.85      1.85 o 
  -7   5   9        8.79        8.43      1.85 o 
  -6   5   9       68.03       69.30      3.09 o 
  -5   5   9        8.77        6.01      1.85 o 
  -4   5   9        0.00       -0.69      2.08 o 
  -3   5   9       82.12       77.00      5.55 o 
  -2   5   9       89.98       81.26      3.09 o 
  -1   5   9      378.42      383.31      7.35 o 
   0   5   9      155.04      140.14      4.08 o 
   1   5   9        0.05       -0.53      0.67 o 
   2   5   9        0.64        0.00      0.80 o 
   3   5   9        9.45        8.85      1.63 o 
   4   5   9        6.51        4.85      1.31 o 
  -8   6   9        0.13       -1.85      1.85 o 
  -7   6   9       16.56       15.35      1.77 o 
  -6   6   9        4.43        3.47      1.31 o 
  -5   6   9       38.83       40.33      4.39 o 
  -4   6   9       34.55       30.22      2.31 o 
  -3   6   9        0.15        0.46      0.98 o 
  -2   6   9       11.98       11.10      1.63 o 
  -1   6   9      241.47      269.47      6.04 o 
   0   6   9        2.38        0.46      0.98 o 
   1   6   9        2.07        0.97      0.87 o 
   2   6   9        1.46        0.88      0.87 o 
   3   6   9        2.44        4.36      1.44 o 
  -8   7   9        1.99        2.31      1.39 o 
  -7   7   9        0.02        0.13      1.11 o 
  -6   7   9      108.54       97.84      3.75 o 
  -5   7   9       12.27        9.98      1.63 o 
  -4   7   9       13.27       14.44      1.77 o 
  -3   7   9        0.02        0.00      0.98 o 
  -2   7   9       34.00       36.64      4.62 o 
  -1   7   9        9.00        7.78      1.44 o 
   0   7   9       57.00       64.06      3.24 o 
   1   7   9        0.21        0.15      0.80 o 
   2   7   9        0.50       -0.69      2.08 o 
  -7   8   9        0.33        0.86      1.16 o 
  -6   8   9       20.90       18.74      1.96 o 
  -5   8   9       28.63       23.85      3.93 o 
  -4   8   9       26.59       18.86      1.96 o 
  -3   8   9        3.30        2.77      1.31 o 
  -2   8   9       13.53       11.17      1.63 o 
  -1   8   9       33.50       37.84      3.00 o 
   0   8   9        0.00        0.07      1.16 o 
   1   8   9        6.31        4.88      1.59 o 
  -6   9   9        1.64        0.23      1.31 o 
  -5   9   9       11.69       13.15      4.16 o 
  -4   9   9        6.19        8.70      1.63 o 
  -3   9   9        0.11       -0.46      1.62 o 
  -2   9   9        1.02        0.92      1.31 o 
  -1   9   9        0.35        1.39      1.31 o 
   0   9   9        0.00       -0.73      1.11 o 
  -4  10   9        6.50        6.85      1.63 o 
  -3  10   9        2.44        2.41      1.44 o 
   0 -11  10       11.87        9.24      2.31 o 
   1 -11  10        1.82        3.70      1.85 o 
   2 -11  10        0.01       -0.86      1.16 o 
   3 -11  10        1.31       -0.81      1.39 o 
   4 -11  10        0.12        0.92      1.31 o 
  -1 -10  10        1.47        1.39      1.39 o 
   0 -10  10        8.18        6.47      1.85 o 
   1 -10  10        0.12       -0.46      1.39 o 
   2 -10  10        2.51        1.32      1.11 o 
   3 -10  10        0.31        0.20      1.11 o 
   4 -10  10        2.73        3.34      1.44 o 
   5 -10  10        8.18        9.64      1.77 o 
  -2  -9  10        0.08        1.85      1.39 o 
  -1  -9  10        0.47        1.85      1.39 o 
   0  -9  10        0.62        0.00      1.39 o 
   1  -9  10       22.69       19.34      1.78 o 
   2  -9  10        5.07        3.23      1.39 o 
   3  -9  10        5.44        4.31      1.44 o 
   4  -9  10        5.40        4.98      1.44 o 
   5  -9  10       10.02        6.01      1.44 o 
   6  -9  10        6.55        5.55      1.54 o 
  -4  -8  10        1.11        3.70      2.31 o 
  -3  -8  10        1.99        5.08      2.31 o 
  -2  -8  10        0.01        0.92      1.39 o 
  -1  -8  10        0.43        1.39      1.39 o 
   0  -8  10        0.01       -0.92      0.92 o 
   1  -8  10        0.05       -0.55      0.77 o 
   2  -8  10        8.83        8.45      1.44 o 
   3  -8  10        0.11       -0.23      0.98 o 
   4  -8  10        0.02       -0.79      1.11 o 
   5  -8  10        0.71        0.53      1.16 o 
   6  -8  10        2.31        6.62      1.44 o 
   7  -8  10        2.89        4.42      1.44 o 
  -5  -7  10        1.97        2.31      2.31 o 
  -4  -7  10       26.32       23.57      3.70 o 
  -3  -7  10        1.32        1.85      1.85 o 
  -2  -7  10        0.68       -0.46      1.39 o 
  -1  -7  10        3.45        4.16      1.39 o 
   0  -7  10        0.57       -0.46      0.92 o 
   1  -7  10        7.83       10.17      1.85 o 
   2  -7  10        3.76        2.54      0.98 o 
   3  -7  10       64.11       60.32      2.89 o 
   4  -7  10        6.81        7.52      1.44 o 
   5  -7  10        9.84        7.39      1.85 o 
   6  -7  10       22.74       17.42      1.88 o 
   7  -7  10        0.75        0.92      1.85 o 
  -5  -6  10        2.44        1.39      1.85 o 
  -4  -6  10       28.05       23.57      3.23 o 
  -3  -6  10        7.16        7.35      1.44 o 
  -2  -6  10        0.67        0.18      0.77 o 
  -1  -6  10        8.20        9.70      1.85 o 
   0  -6  10       23.12       22.64      2.31 o 
   1  -6  10       49.13       55.92      3.70 o 
   2  -6  10       29.06       31.95      2.11 o 
   3  -6  10       40.10       48.76      2.61 o 
   4  -6  10        0.08       -0.92      1.39 o 
   5  -6  10        2.88        4.39      1.31 o 
   6  -6  10        2.96        6.39      1.44 o 
   7  -6  10        1.18        4.16      2.31 o 
  -6  -5  10        1.42        1.85      2.31 o 
  -5  -5  10        1.19        2.31      1.85 o 
  -4  -5  10        5.82       10.63      2.77 o 
  -3  -5  10        0.65        0.53      1.11 o 
  -2  -5  10       14.46       16.64      1.63 o 
  -1  -5  10       30.04       30.31      1.78 o 
   0  -5  10        0.85       -0.92      0.92 o 
   1  -5  10        1.27        1.39      0.92 o 
   2  -5  10       15.26       12.90      1.44 o 
   3  -5  10       64.86       76.26      4.16 o 
   4  -5  10      527.70      554.47      9.94 o 
   5  -5  10       81.85       87.06      3.55 o 
   6  -5  10        3.37        1.65      1.11 o 
   7  -5  10        0.05        0.46      1.85 o 
  -6  -4  10        4.42        6.01      2.77 o 
  -5  -4  10        7.55        5.08      2.31 o 
  -4  -4  10        0.84        1.58      1.11 o 
  -3  -4  10        5.86        7.65      1.39 o 
  -2  -4  10        5.79        3.47      0.98 o 
  -1  -4  10        6.91        5.86      0.98 o 
   0  -4  10       71.77       83.19      4.16 o 
   1  -4  10       45.85       54.53      3.70 o 
   2  -4  10        6.33        4.99      1.39 o 
   3  -4  10       22.17       26.11      1.96 o 
   4  -4  10      134.20      145.77      4.40 o 
   5  -4  10        6.71        3.63      1.11 o 
   6  -4  10        3.78        4.62      2.31 o 
   7  -4  10        0.08       -1.85      1.85 o 
  -7  -3  10        2.93        1.39      2.31 o 
  -6  -3  10       17.56       16.17      3.23 o 
  -5  -3  10        1.06        1.39      1.39 o 
  -4  -3  10        1.66        0.09      0.77 o 
  -3  -3  10        1.08        2.31      1.11 o 
  -2  -3  10       38.51       37.52      3.47 o 
  -1  -3  10      211.52      203.90      4.54 o 
   0  -3  10        2.28        0.92      1.39 o 
   1  -3  10       23.73       22.18      2.31 o 
   2  -3  10       23.04       27.73      1.96 o 
   3  -3  10       12.12       19.75      2.77 o 
   4  -3  10       91.59       87.04      3.42 o 
   5  -3  10       28.27       22.74      2.11 o 
   6  -3  10        5.87        3.70      1.85 o 
   7  -3  10        1.21        1.39      1.85 o 
  -7  -2  10        1.14        0.46      1.85 o 
  -6  -2  10        6.98        5.08      2.31 o 
  -5  -2  10       16.27       22.18      2.77 o 
  -4  -2  10        2.30        1.16      0.98 o 
  -3  -2  10       16.21       14.24      1.44 o 
  -2  -2  10       14.11       21.97      1.63 o 
  -1  -2  10        1.37        3.00      0.98 o 
   0  -2  10       42.42       49.45      3.23 o 
   1  -2  10       22.20       16.43      1.31 o 
   2  -2  10        1.08        1.85      0.98 o 
   3  -2  10        1.23       -0.23      0.98 o 
   4  -2  10      224.48      238.12      6.01 o 
   5  -2  10       33.61       45.13      3.70 o 
   6  -2  10        8.62        7.39      2.31 o 
   7  -2  10        3.14        4.16      2.31 o 
  -8  -1  10        0.67        1.85      2.31 o 
  -7  -1  10        0.01       -0.46      1.85 o 
  -6  -1  10        0.73        2.31      1.85 o 
  -5  -1  10       32.05       31.10      2.22 o 
  -4  -1  10        0.03        0.37      0.77 o 
  -3  -1  10        9.13        4.73      1.16 o 
  -2  -1  10       10.59       13.36      2.77 o 
  -1  -1  10       22.33       23.36      1.63 o 
   0  -1  10       12.15       15.53      1.44 o 
   1  -1  10        5.87        4.36      1.39 o 
   2  -1  10       19.79       17.93      1.44 o 
   3  -1  10       11.54       15.90      2.54 o 
   4  -1  10        0.54       -0.73      1.11 o 
   5  -1  10        6.32        4.16      1.85 o 
   6  -1  10        1.07        2.77      1.85 o 
   7  -1  10        9.21       14.79      3.23 o 
  -8   0  10        0.01        0.46      2.31 o 
  -7   0  10        1.10        0.00      1.85 o 
  -6   0  10        2.52        0.46      1.85 o 
  -5   0  10       28.97       27.27      2.11 o 
  -4   0  10       13.11       16.69      1.63 o 
  -3   0  10        1.68        0.74      0.92 o 
  -2   0  10        3.18        2.31      0.98 o 
  -1   0  10       19.45       19.50      1.44 o 
   0   0  10        7.36        5.32      0.98 o 
   1   0  10       28.05       26.09      2.31 o 
   2   0  10       94.91      103.74      2.45 o 
   3   0  10        0.30       -0.77      0.77 o 
   4   0  10        4.73        7.51      1.31 o 
   5   0  10        5.43        3.70      1.85 o 
   6   0  10        0.03        0.00      1.85 o 
  -8   1  10        0.23       -1.39      1.85 o 
  -7   1  10        0.41       -0.46      1.39 o 
  -6   1  10        0.02       -0.46      1.39 o 
  -5   1  10       20.58       13.88      1.63 o 
  -4   1  10        0.61        1.39      1.39 o 
  -3   1  10       65.41       72.79      2.94 o 
  -2   1  10      163.23      143.60      3.92 o 
  -1   1  10      176.73      169.29      4.08 o 
   0   1  10       11.31        7.95      1.11 o 
   1   1  10        0.00        1.20      0.77 o 
   2   1  10       52.72       55.01      1.83 o 
   3   1  10        6.80        8.47      1.02 o 
   4   1  10       16.12       14.79      2.31 o 
   5   1  10        6.52        7.86      2.31 o 
   6   1  10        1.87        0.92      1.85 o 
  -8   2  10        5.03        2.77      2.31 o 
  -7   2  10        0.14        1.85      1.85 o 
  -6   2  10        5.71        3.10      1.11 o 
  -5   2  10        1.37        2.08      1.62 o 
  -4   2  10        0.07       -0.18      0.77 o 
  -3   2  10      191.30      189.39      4.90 o 
  -2   2  10      151.77      139.50      3.75 o 
  -1   2  10       90.47       91.97      3.47 o 
   0   2  10       20.20       23.38      1.85 o 
   1   2  10        0.05        0.00      0.65 o 
   2   2  10       20.45       21.97      1.41 o 
   3   2  10       15.91       12.82      1.22 o 
   4   2  10       41.35       38.80      2.11 o 
   5   2  10        1.06        2.31      1.85 o 
  -8   3  10        1.02        0.46      1.85 o 
  -7   3  10       10.93       17.56      3.23 o 
  -6   3  10        4.92        6.40      1.44 o 
  -5   3  10        0.14        0.69      0.98 o 
  -4   3  10        7.90        6.32      1.31 o 
  -3   3  10       20.29       22.58      4.85 o 
  -2   3  10      238.20      230.59      5.39 o 
  -1   3  10       96.08      101.76      3.42 o 
   0   3  10       45.39       43.90      2.11 o 
   1   3  10       15.56       10.25      1.31 o 
   2   3  10       20.51       17.92      1.44 o 
   3   3  10      109.82      111.97      3.08 o 
   4   3  10        0.00        0.69      0.98 o 
   5   3  10        2.85        2.77      1.85 o 
  -8   4  10        0.32       -1.85      1.85 o 
  -7   4  10       62.33       65.80      3.09 o 
  -6   4  10        0.71        0.31      1.85 o 
  -5   4  10       15.20       16.73      1.77 o 
  -4   4  10        7.27        2.62      4.85 o 
  -3   4  10       33.27       39.38      2.77 o 
  -2   4  10     1174.85     1163.30     16.04 o 
  -1   4  10      202.71      215.69      5.20 o 
   0   4  10        7.23        6.11      1.31 o 
   1   4  10       18.00       24.32      1.78 o 
   2   4  10        0.42        0.23      0.98 o 
   3   4  10        2.81        4.16      1.31 o 
   4   4  10        0.67        1.16      0.98 o 
  -8   5  10        0.08       -0.46      1.85 o 
  -7   5  10        1.27        2.77      1.85 o 
  -6   5  10        0.96        1.06      1.11 o 
  -5   5  10        1.13        1.06      1.11 o 
  -4   5  10        2.18       -0.98      0.98 o 
  -3   5  10        7.38        4.01      2.08 o 
  -2   5  10      107.91       92.54      3.42 o 
  -1   5  10        0.45        0.46      0.98 o 
   0   5  10       23.63       25.50      2.11 o 
   1   5  10        0.48        0.46      0.98 o 
   2   5  10        9.81        8.22      1.44 o 
   3   5  10       13.04       12.49      1.63 o 
  -8   6  10        8.20        6.01      2.77 o 
  -7   6  10        2.80        0.46      1.39 o 
  -6   6  10       52.08       44.61      2.61 o 
  -5   6  10        0.03       -0.46      0.98 o 
  -4   6  10        7.72       11.70      2.08 o 
  -3   6  10        3.90        3.47      1.31 o 
  -2   6  10       22.00       24.14      2.54 o 
  -1   6  10       71.57       74.48      3.22 o 
   0   6  10       10.73       12.09      1.63 o 
   1   6  10        2.26        1.91      1.11 o 
   2   6  10        0.16        0.92      1.39 o 
   3   6  10        0.62        0.92      1.31 o 
  -7   7  10        0.45       -1.65      1.85 o 
  -6   7  10        4.93        5.72      2.54 o 
  -5   7  10        9.08       11.63      1.96 o 
  -4   7  10        5.34        6.40      1.44 o 
  -3   7  10        1.69        0.23      0.98 o 
  -2   7  10       29.68       31.85      2.43 o 
  -1   7  10        6.34        3.23      1.31 o 
   0   7  10        3.48        5.70      1.39 o 
   1   7  10        0.00        1.32      1.11 o 
   2   7  10        0.07       -0.92      1.39 o 
  -6   8  10        0.26        0.26      1.11 o 
  -5   8  10        0.72       -0.92      1.11 o 
  -4   8  10        1.76        3.70      1.31 o 
  -3   8  10        7.18        6.01      1.63 o 
  -2   8  10        4.05        2.82      1.62 o 
  -1   8  10        1.25        1.39      1.85 o 
   0   8  10        0.90        0.69      1.31 o 
  -5   9  10        0.95        0.69      1.31 o 
  -4   9  10        0.33        0.23      1.31 o 
  -3   9  10        1.27       -0.66      1.39 o 
  -2   9  10        7.79       11.26      1.77 o 
  -1 -10  11        0.48        1.85      1.85 o 
   0 -10  11        8.58        6.93      1.85 o 
   1 -10  11        1.17        1.85      1.39 o 
   2 -10  11        0.71        0.46      1.39 o 
   3 -10  11        0.74        2.72      1.44 o 
   4 -10  11        1.52       -0.26      1.11 o 
  -2  -9  11        0.00        0.00      1.39 o 
  -1  -9  11        0.22        0.00      1.39 o 
   0  -9  11        5.34        5.55      1.85 o 
   1  -9  11        0.04        0.00      1.39 o 
   2  -9  11        0.86        2.77      1.85 o 
   3  -9  11        5.47        3.59      1.44 o 
   4  -9  11        7.37       12.81      2.08 o 
   5  -9  11        0.11        1.08      1.44 o 
  -2  -8  11        0.05       -1.39      1.39 o 
  -1  -8  11        0.45       -0.46      1.39 o 
   0  -8  11        2.04        1.39      1.39 o 
   1  -8  11        0.58        1.39      1.39 o 
   2  -8  11       52.62       49.91      3.70 o 
   3  -8  11       31.71       32.71      2.43 o 
   4  -8  11        0.09        0.66      1.11 o 
   5  -8  11       10.04       10.63      2.31 o 
   6  -8  11        0.24       -0.46      0.98 o 
  -4  -7  11        0.33        0.46      2.31 o 
  -2  -7  11        3.98        5.08      1.85 o 
  -1  -7  11        0.17       -0.92      0.92 o 
   0  -7  11        2.06        3.70      1.85 o 
   1  -7  11        2.59        0.92      1.39 o 
   2  -7  11        7.60        6.01      1.85 o 
   3  -7  11        3.09        5.08      1.63 o 
   4  -7  11       36.56       44.67      2.76 o 
   5  -7  11       21.67       22.31      2.54 o 
   6  -7  11        0.13        0.13      1.11 o 
  -5  -6  11        0.04       -0.92      2.31 o 
  -4  -6  11        1.86        3.23      2.31 o 
  -3  -6  11        0.05        1.25      1.11 o 
  -2  -6  11       17.00       15.71      2.31 o 
  -1  -6  11        2.58        0.92      1.39 o 
   0  -6  11        4.59        3.23      1.39 o 
   1  -6  11        6.15        7.39      1.85 o 
   2  -6  11        9.40       10.63      2.31 o 
   3  -6  11      363.49      360.57     10.17 o 
   4  -6  11        7.84        8.36      1.63 o 
   5  -6  11        3.95        3.47      1.31 o 
   6  -6  11        2.95        3.29      2.54 o 
  -6  -5  11        0.70        0.46      2.31 o 
  -5  -5  11        0.33        1.85      1.85 o 
  -4  -5  11        4.10        0.46      1.85 o 
  -3  -5  11        0.04        0.09      0.77 o 
  -2  -5  11       12.41       15.26      1.63 o 
  -1  -5  11        3.93        5.55      1.85 o 
   0  -5  11        7.86        6.47      1.85 o 
   1  -5  11        0.08       -0.92      0.92 o 
   2  -5  11        0.25       -0.46      1.39 o 
   3  -5  11        5.14       11.09      2.31 o 
   4  -5  11        1.00       -0.98      0.98 o 
   5  -5  11        2.05        4.16      1.31 o 
   6  -5  11        0.49       -0.13      1.11 o 
  -6  -4  11        3.67        6.01      2.77 o 
  -5  -4  11        2.98        2.31      2.31 o 
  -4  -4  11        1.65       -0.13      1.11 o 
  -3  -4  11        3.64        3.37      1.11 o 
  -2  -4  11        0.80        0.92      0.98 o 
  -1  -4  11      100.08       91.68      3.09 o 
   0  -4  11       13.53        8.32      1.85 o 
   1  -4  11        0.99        0.92      1.39 o 
   2  -4  11        0.39       -0.92      0.92 o 
   3  -4  11       43.07       49.91      3.70 o 
   4  -4  11      199.54      222.25      5.71 o 
   5  -4  11       44.58       49.74      2.77 o 
   6  -4  11        3.27        2.77      2.31 o 
  -7  -3  11        0.22        3.23      2.77 o 
  -6  -3  11       24.16       24.49      3.70 o 
  -5  -3  11        7.75       10.17      2.77 o 
  -4  -3  11        0.28        0.18      0.77 o 
  -3  -3  11        2.96        5.05      1.11 o 
  -2  -3  11        0.98        1.62      0.98 o 
  -1  -3  11       14.18       12.32      1.44 o 
   0  -3  11        3.56        7.86      1.85 o 
   1  -3  11       33.74       38.36      3.23 o 
   2  -3  11        0.06       -0.92      1.39 o 
   3  -3  11        2.53        0.46      1.85 o 
   4  -3  11       17.53       19.73      5.55 o 
   5  -3  11        1.16        1.62      1.31 o 
   6  -3  11        2.37        3.23      2.31 o 
  -7  -2  11        0.01        1.39      2.31 o 
  -6  -2  11        7.54        9.70      2.77 o 
  -5  -2  11        0.39       -0.46      1.85 o 
  -4  -2  11        2.98        1.39      0.98 o 
  -3  -2  11        2.96        8.60      2.08 o 
  -2  -2  11        0.10        0.00      0.92 o 
  -1  -2  11       31.63       29.10      4.39 o 
   0  -2  11       16.27       15.86      1.85 o 
   1  -2  11        0.23        0.92      1.39 o 
   2  -2  11       19.24       16.17      2.31 o 
   3  -2  11       62.59       50.84      3.70 o 
   4  -2  11        3.45        3.93      1.31 o 
   5  -2  11        0.49        1.39      1.85 o 
   6  -2  11       21.86       21.26      3.23 o 
  -7  -1  11        0.32        0.00      1.85 o 
  -6  -1  11        0.71        0.46      1.85 o 
  -5  -1  11       29.57       31.65      2.11 o 
  -4  -1  11        4.58        3.50      1.11 o 
  -3  -1  11       13.69       14.46      1.63 o 
  -2  -1  11        6.84        7.69      1.31 o 
  -1  -1  11       65.84       70.36      2.76 o 
   0  -1  11       11.44        9.60      2.31 o 
   1  -1  11       37.25       36.27      1.88 o 
   2  -1  11        2.84        2.31      1.39 o 
   3  -1  11        1.17        2.31      1.85 o 
   4  -1  11       10.36        9.75      2.31 o 
   5  -1  11        7.30        7.86      2.31 o 
   6  -1  11        0.09        0.00      1.85 o 
  -7   0  11        0.00        2.31      2.31 o 
  -6   0  11        1.51        0.92      1.85 o 
  -5   0  11        0.14        0.59      1.11 o 
  -4   0  11       30.02       40.20      2.43 o 
  -3   0  11        0.02        0.00      0.77 o 
  -2   0  11        0.02       -0.23      0.65 o 
  -1   0  11        1.12        1.20      0.77 o 
   0   0  11        0.03       -0.46      0.65 o 
   1   0  11       52.25       42.60      2.11 o 
   2   0  11       33.56       29.58      1.88 o 
   3   0  11        0.17       -0.92      0.92 o 
   4   0  11        2.01        1.85      1.11 o 
   5   0  11        0.93        1.39      1.85 o 
   6   0  11        0.00        0.92      1.85 o 
  -8   1  11        0.22       -1.85      1.85 o 
  -7   1  11        1.06        0.00      1.85 o 
  -6   1  11        0.05        0.86      1.11 o 
  -5   1  11        0.24        0.69      0.98 o 
  -4   1  11       25.76       25.42      2.11 o 
  -3   1  11      111.39      118.56      3.92 o 
  -2   1  11        6.21        7.88      1.31 o 
  -1   1  11       45.32       48.17      2.43 o 
   0   1  11       56.02       53.48      2.43 o 
   1   1  11        0.25        0.55      0.77 o 
   2   1  11       85.92       80.97      2.89 o 
   3   1  11       33.59       26.34      3.23 o 
   4   1  11       15.46       19.41      2.77 o 
   5   1  11       17.24       16.17      2.77 o 
  -8   2  11        0.00       -1.39      1.39 o 
  -7   2  11        5.17        5.55      2.31 o 
  -6   2  11        7.34        6.40      1.44 o 
  -5   2  11       29.58       38.31      2.43 o 
  -4   2  11        9.72        9.43      1.44 o 
  -3   2  11       16.06       15.71      2.31 o 
  -2   2  11       23.52       19.94      2.08 o 
  -1   2  11        3.83        2.71      2.08 o 
   0   2  11        1.86        0.00      0.98 o 
   1   2  11        2.59        3.23      1.62 o 
   2   2  11       27.19       20.88      1.78 o 
   3   2  11       17.55       18.95      1.78 o 
   4   2  11        4.97        7.39      1.85 o 
   5   2  11        0.42        0.46      1.85 o 
  -8   3  11        2.94        0.46      2.31 o 
  -7   3  11       27.30       36.04      4.16 o 
  -6   3  11        0.06       -0.40      1.11 o 
  -5   3  11        5.28        7.31      2.54 o 
  -4   3  11       35.14       28.65      3.23 o 
  -3   3  11       32.40       34.89      2.29 o 
  -2   3  11      671.38      662.25     24.30 o 
  -1   3  11      220.54      213.07      5.20 o 
   0   3  11        0.73       -0.65      0.77 o 
   1   3  11        0.19       -0.69      1.62 o 
   2   3  11       18.30       28.04      2.11 o 
   3   3  11       26.56       25.77      2.11 o 
   4   3  11        0.04        0.92      1.39 o 
  -7   4  11        5.57        2.16      1.44 o 
  -6   4  11       29.65       23.41      6.01 o 
  -5   4  11       13.94       12.94      2.31 o 
  -4   4  11        1.27       -0.53      2.08 o 
  -3   4  11        2.38        2.31      1.31 o 
  -2   4  11       76.38       83.30      3.42 o 
  -1   4  11        0.00       -0.98      0.98 o 
   0   4  11        7.32        8.67      1.44 o 
   1   4  11        0.38       -0.23      0.98 o 
   2   4  11       13.59       10.90      1.63 o 
   3   4  11        8.43        5.55      1.85 o 
   4   4  11        1.37        1.39      1.85 o 
  -7   5  11       49.62       44.89      3.93 o 
  -6   5  11        2.81        5.08      1.85 o 
  -5   5  11       12.73       13.32      1.85 o 
  -4   5  11        4.97        3.27      3.00 o 
  -3   5  11       27.34       36.64      4.62 o 
  -2   5  11        1.45        0.46      1.62 o 
  -1   5  11       44.33       51.31      2.77 o 
   0   5  11        0.15       -0.23      0.98 o 
   1   5  11        0.20       -0.77      0.77 o 
   2   5  11        0.31       -0.59      1.11 o 
   3   5  11        2.35        5.08      1.85 o 
  -7   6  11        8.19        8.32      1.63 o 
  -6   6  11       13.73       11.73      2.77 o 
  -5   6  11        4.09        3.47      1.62 o 
  -4   6  11        5.27        2.31      1.31 o 
  -3   6  11        0.94       -0.23      0.98 o 
  -2   6  11       95.41      101.61      3.75 o 
  -1   6  11       13.10       15.05      1.96 o 
   0   6  11        7.85        7.27      1.63 o 
   1   6  11        7.38        8.48      3.47 o 
   2   6  11       11.55       16.17      2.77 o 
  -6   7  11        6.31        3.65      1.44 o 
  -5   7  11        1.84        2.54      1.31 o 
  -4   7  11        1.61        1.52      1.11 o 
  -3   7  11        4.09        6.62      1.44 o 
  -2   7  11        1.64        3.95      1.44 o 
  -1   7  11        6.11        3.00      1.31 o 
   0   7  11        0.00        0.00      1.11 o 
   1   7  11       17.23       27.92      2.43 o 
  -5   8  11       14.40       16.11      1.96 o 
  -4   8  11        5.87        7.48      1.63 o 
  -3   8  11        8.09       11.78      2.77 o 
  -2   8  11        0.65       -0.46      1.31 o 
  -1   8  11        1.15        2.31      1.31 o 
   1 -10  12        0.88       -0.46      1.39 o 
   2 -10  12        0.77       -0.92      1.39 o 
   3 -10  12        0.04        1.85      1.85 o 
  -1  -9  12        0.09        0.46      1.39 o 
   0  -9  12        1.08        0.92      1.39 o 
   1  -9  12        0.04       -1.39      1.39 o 
   2  -9  12       30.18       33.73      3.70 o 
   3  -9  12        1.25        0.92      1.85 o 
   4  -9  12        0.64       -0.46      1.85 o 
  -2  -8  12        1.38       -0.46      1.39 o 
  -1  -8  12        2.97        4.16      1.85 o 
   0  -8  12        5.20        5.08      1.85 o 
   1  -8  12        3.68        5.08      1.85 o 
   2  -8  12        0.01        0.92      1.39 o 
   3  -8  12        2.00        1.85      1.85 o 
   4  -8  12        6.95        6.01      2.31 o 
   5  -8  12        2.33        3.70      1.63 o 
  -4  -7  12        0.00        0.92      2.31 o 
  -2  -7  12        3.59        3.70      1.85 o 
  -1  -7  12        0.56        0.00      1.39 o 
   0  -7  12        2.46        6.93      2.31 o 
   1  -7  12       16.29       19.87      2.77 o 
   2  -7  12       14.98       21.26      2.77 o 
   3  -7  12      216.12      231.14      8.32 o 
   4  -7  12       25.46       29.58      3.70 o 
   5  -7  12        1.12        1.62      1.31 o 
  -4  -6  12        0.06        1.85      1.85 o 
  -3  -6  12        0.20       -0.46      2.31 o 
  -2  -6  12       20.34       18.95      2.77 o 
  -1  -6  12        7.60       10.63      2.31 o 
   0  -6  12        0.24        0.00      1.39 o 
   1  -6  12        2.66        3.23      1.85 o 
   2  -6  12        0.62        1.85      1.85 o 
   3  -6  12        0.81        0.46      1.85 o 
   4  -6  12       16.61       20.33      2.77 o 
   5  -6  12        1.06        1.85      1.31 o 
   6  -6  12        1.44        1.33      1.19 o 
  -5  -5  12        0.04        1.85      2.31 o 
  -4  -5  12        0.01        0.00      1.85 o 
  -3  -5  12        3.93        2.38      1.11 o 
  -2  -5  12       22.32       13.40      2.31 o 
  -1  -5  12        2.80        4.62      1.85 o 
   0  -5  12        0.46        0.92      1.39 o 
   1  -5  12        2.24        6.47      1.85 o 
   2  -5  12        0.41       -1.39      1.39 o 
   3  -5  12       57.67       50.84      4.16 o 
   4  -5  12        2.11        1.39      1.39 o 
   5  -5  12        0.03        0.99      1.16 o 
   6  -5  12        0.03        0.92      1.85 o 
  -6  -4  12        6.95        6.93      2.77 o 
  -5  -4  12        0.90        3.70      2.31 o 
  -4  -4  12        0.15        1.25      1.11 o 
  -3  -4  12        1.29        1.91      1.11 o 
  -2  -4  12        0.08        0.92      0.98 o 
  -1  -4  12       18.27       25.42      2.77 o 
   0  -4  12        0.05       -0.46      1.39 o 
   1  -4  12       17.99       16.64      2.31 o 
   2  -4  12        0.91        2.77      1.85 o 
   3  -4  12       91.41       92.44      5.08 o 
   4  -4  12       38.49       32.81      3.23 o 
   5  -4  12        4.97        5.81      1.44 o 
   6  -4  12        3.64        0.92      1.85 o 
  -6  -3  12        2.02        2.77      2.31 o 
  -5  -3  12        0.69        1.85      2.31 o 
  -4  -3  12        0.44        0.46      1.11 o 
  -3  -3  12        1.06        2.18      1.11 o 
  -2  -3  12        1.85        0.92      0.98 o 
  -1  -3  12       16.42       14.82      4.62 o 
   0  -3  12        0.01        0.92      1.39 o 
   1  -3  12       19.94       19.41      2.77 o 
   2  -3  12       18.73       23.57      2.77 o 
   3  -3  12        0.06        1.39      1.85 o 
   4  -3  12        3.50        0.92      1.39 o 
   5  -3  12        1.49        0.92      1.85 o 
   6  -3  12        6.27        8.32      2.77 o 
  -6  -2  12       10.12        9.24      2.77 o 
  -5  -2  12        5.76        7.86      2.31 o 
  -4  -2  12        0.85       -0.69      0.98 o 
  -3  -2  12        0.07        0.46      0.77 o 
  -2  -2  12       15.65       18.53      1.63 o 
  -1  -2  12       13.56        8.89      2.31 o 
   0  -2  12        0.11        1.39      1.39 o 
   1  -2  12        6.25        6.47      1.85 o 
   2  -2  12        0.01        0.00      1.39 o 
   3  -2  12       16.40       15.25      2.77 o 
   4  -2  12        0.94        1.39      1.85 o 
   6  -2  12        5.77        6.47      2.31 o 
  -7  -1  12        0.00        0.46      1.85 o 
  -6  -1  12        4.03        2.31      2.31 o 
  -5  -1  12        0.55        0.13      1.11 o 
  -4  -1  12        2.53        3.00      2.77 o 
  -3  -1  12       20.06       21.05      1.96 o 
  -2  -1  12       45.94       56.62      2.61 o 
  -1  -1  12        2.35        4.73      1.11 o 
   0  -1  12        8.68        5.89      1.11 o 
   1  -1  12       48.96       56.38      4.16 o 
   2  -1  12        0.49        0.00      1.39 o 
   3  -1  12        0.96        1.85      1.85 o 
   4  -1  12        1.08        1.39      1.85 o 
  -7   0  12        0.67        0.92      2.31 o 
  -6   0  12        0.03        0.46      1.85 o 
  -5   0  12        0.00       -0.86      1.11 o 
  -4   0  12       99.54      105.63      9.94 o 
  -3   0  12       57.06       65.53      3.00 o 
  -2   0  12       14.47       15.25      2.31 o 
  -1   0  12        8.00        6.60      1.31 o 
   0   0  12        8.75        8.42      1.31 o 
   1   0  12       20.16       21.07      3.00 o 
   2   0  12       62.09       46.22      3.70 o 
   3   0  12       57.76       51.76      4.16 o 
   4   0  12        1.22        0.00      1.85 o 
  -7   1  12        1.44        2.31      2.31 o 
  -6   1  12        0.20       -0.66      1.85 o 
  -5   1  12        8.84        7.55      1.54 o 
  -4   1  12       13.72       14.81      2.77 o 
  -3   1  12       13.23       19.98      3.93 o 
  -2   1  12      132.11      134.77      4.39 o 
  -1   1  12       44.01       49.39      2.43 o 
   0   1  12        6.14        5.78      1.62 o 
   1   1  12       12.52       10.99      1.85 o 
   2   1  12       73.13       68.86      4.62 o 
   3   1  12        5.30        5.08      1.85 o 
  -7   2  12        0.69       -1.39      1.39 o 
  -6   2  12        4.86        4.40      2.77 o 
  -5   2  12        1.12        1.62      1.31 o 
  -4   2  12       17.38       24.49      2.11 o 
  -3   2  12      547.89      562.90      9.80 o 
  -2   2  12       22.89       26.34      2.11 o 
  -1   2  12       16.24       13.27      1.63 o 
   0   2  12        0.96        1.62      0.98 o 
   1   2  12        0.56        1.65      1.11 o 
   2   2  12        4.76        6.10      2.77 o 
   3   2  12        2.69        2.31      1.85 o 
  -7   3  12        1.18       -1.39      2.31 o 
  -6   3  12        2.60        4.34      2.54 o 
  -5   3  12        0.16        0.13      1.11 o 
  -4   3  12        7.88        7.42      1.63 o 
  -3   3  12       21.37       18.50      1.96 o 
  -2   3  12        4.29        1.39      0.98 o 
  -1   3  12        3.93        1.58      1.85 o 
   0   3  12        6.62        5.70      1.44 o 
   1   3  12        7.82        6.47      1.44 o 
   2   3  12       28.43       25.24      2.11 o 
   3   3  12        0.34       -0.92      1.39 o 
  -7   4  12       20.41       19.48      2.31 o 
  -6   4  12        0.07       -0.46      1.11 o 
  -5   4  12        0.12        0.33      1.11 o 
  -4   4  12        4.81        1.39      1.31 o 
  -3   4  12        3.41        2.77      1.31 o 
  -2   4  12       64.43       74.78      3.22 o 
  -1   4  12       29.65       35.01      2.77 o 
   0   4  12        6.22        5.49      1.44 o 
   1   4  12        0.45        0.20      1.11 o 
   2   4  12        0.15        0.40      1.11 o 
   3   4  12        0.12       -1.39      1.39 o 
  -6   5  12        2.09        1.39      1.31 o 
  -5   5  12        3.37        3.95      1.85 o 
  -4   5  12        0.55        0.92      1.31 o 
  -3   5  12        3.84        4.85      1.31 o 
  -2   5  12       19.11       23.85      2.29 o 
  -1   5  12        0.16       -0.98      0.98 o 
   0   5  12        2.56        4.52      1.44 o 
   1   5  12        1.35        0.46      1.11 o 
   2   5  12        7.25        9.02      1.63 o 
  -6   6  12        0.79        0.23      1.31 o 
  -5   6  12        0.60        0.33      1.11 o 
  -4   6  12        6.20        6.03      1.44 o 
  -3   6  12        6.22        5.03      1.44 o 
  -2   6  12        2.58        3.00      1.62 o 
  -1   6  12        0.35        0.46      1.11 o 
   0   6  12        7.52       10.07      1.63 o 
   1   6  12        3.99        7.76      1.63 o 
  -5   7  12       12.57       11.47      3.23 o 
  -4   7  12        4.72        3.54      1.44 o 
  -3   7  12       11.84       18.18      2.11 o 
  -2   7  12        4.47        8.29      2.31 o 
  -1   7  12        7.68       11.93      2.54 o 
   0  -9  13        0.62       -1.39      1.39 o 
   1  -9  13        3.50        2.77      1.85 o 
   2  -9  13        1.57        3.23      1.85 o 
   3  -9  13        8.69        6.93      2.31 o 
  -2  -8  13        0.84        0.46      1.39 o 
  -1  -8  13        0.03        0.46      1.39 o 
   0  -8  13        0.21        1.39      1.85 o 
   1  -8  13        6.22        3.70      1.85 o 
   2  -8  13       71.95       70.25      5.08 o 
   3  -8  13        1.52        1.85      1.85 o 
   4  -8  13        4.45        2.77      2.31 o 
  -2  -7  13        4.02        3.70      1.85 o 
  -1  -7  13        5.34        3.23      1.85 o 
   0  -7  13        1.40        1.85      1.85 o 
   1  -7  13        0.63       -1.39      1.39 o 
   2  -7  13        0.05        1.39      1.85 o 
   3  -7  13        8.71       12.48      2.77 o 
   4  -7  13        0.05        0.00      1.39 o 
  -4  -6  13        0.81        3.23      2.31 o 
  -3  -6  13        0.20        0.00      1.39 o 
  -2  -6  13       10.07        9.70      2.31 o 
  -1  -6  13        0.05        1.39      1.39 o 
   0  -6  13        0.39        2.31      1.85 o 
   1  -6  13        0.82        0.00      1.39 o 
   2  -6  13        6.89        7.86      2.31 o 
   3  -6  13       97.87      106.30      6.01 o 
   4  -6  13        6.93        9.70      2.31 o 
   5  -6  13        1.13        0.92      1.85 o 
  -4  -5  13        0.37        0.46      1.85 o 
  -3  -5  13        0.16        2.31      1.39 o 
  -2  -5  13        7.26        5.08      1.85 o 
  -1  -5  13        3.06        6.01      1.85 o 
   0  -5  13        0.46        1.39      1.39 o 
   1  -5  13        1.28        0.00      1.39 o 
   2  -5  13        3.59        3.70      1.85 o 
   3  -5  13       10.57        9.24      2.77 o 
   4  -5  13        1.81        4.62      1.85 o 
   5  -5  13        0.30        1.85      1.85 o 
  -5  -4  13        0.01        0.46      2.31 o 
  -4  -4  13        0.18        0.86      1.16 o 
  -3  -4  13        0.90       -0.28      0.77 o 
  -2  -4  13       14.82       23.11      2.77 o 
  -1  -4  13        6.49        6.01      1.85 o 
   0  -4  13        1.78        3.23      1.85 o 
   1  -4  13        0.42        0.46      1.39 o 
   2  -4  13       12.49       17.56      2.77 o 
   3  -4  13       12.44       19.87      2.77 o 
   4  -4  13        0.10        0.46      1.85 o 
   5  -4  13        3.83        5.08      2.31 o 
  -5  -3  13        2.07        2.77      2.31 o 
  -4  -3  13        2.15        3.47      1.19 o 
  -3  -3  13        0.45        0.40      1.11 o 
  -2  -3  13        7.64        9.02      1.63 o 
  -1  -3  13        0.29        1.39      1.39 o 
   0  -3  13       16.00       19.87      2.77 o 
   1  -3  13        0.52        0.00      1.39 o 
   2  -3  13        0.78        3.70      1.85 o 
   3  -3  13        8.19        8.78      2.31 o 
   4  -3  13        0.59        0.92      1.85 o 
   5  -3  13        1.54        3.70      1.85 o 
  -6  -2  13        0.00        0.00      1.85 o 
  -5  -2  13        0.61        2.31      2.31 o 
  -4  -2  13        0.06       -0.26      1.39 o 
  -3  -2  13        0.00        0.46      1.11 o 
  -2  -2  13        0.02        0.00      0.98 o 
  -1  -2  13        1.18       -0.92      0.92 o 
   0  -2  13        0.01       -0.92      1.39 o 
   1  -2  13       21.46       20.80      2.77 o 
   2  -2  13        1.42        1.39      1.85 o 
   3  -2  13        4.98        6.47      2.31 o 
   4  -2  13        0.44        1.85      1.85 o 
  -6  -1  13        0.22        2.31      2.31 o 
  -5  -1  13        1.89        0.73      1.85 o 
  -4  -1  13       70.31       77.18      3.42 o 
  -3  -1  13        0.54        1.39      1.39 o 
  -2  -1  13       11.16       12.96      1.63 o 
  -1  -1  13       14.40       15.95      1.63 o 
   0  -1  13        1.19        0.00      1.39 o 
   1  -1  13       53.70       54.53      4.16 o 
   2  -1  13       11.00       10.17      2.31 o 
   3  -1  13       19.29       19.87      3.23 o 
   4  -1  13       15.39       16.64      2.77 o 
  -6   0  13        5.43        2.77      2.31 o 
  -5   0  13        1.28        0.58      1.39 o 
  -4   0  13        2.70        5.31      1.63 o 
  -3   0  13        0.02       -0.98      0.98 o 
  -2   0  13       30.04       28.57      2.54 o 
  -1   0  13       18.39       14.19      1.63 o 
   0   0  13        2.01        3.50      1.11 o 
   1   0  13        1.02       -0.46      1.39 o 
   2   0  13        5.90        5.55      2.31 o 
   3   0  13        0.33        0.00      1.39 o 
   4   0  13        0.39        1.39      1.85 o 
  -6   1  13        5.19        5.83      1.63 o 
  -5   1  13       12.01       11.16      2.31 o 
  -4   1  13        9.44        6.72      1.63 o 
  -3   1  13      367.02      359.77     11.10 o 
  -2   1  13       82.18       83.86      3.42 o 
  -1   1  13        3.20        6.04      1.31 o 
   0   1  13        4.04        3.23      1.85 o 
   1   1  13        6.44        9.07      1.44 o 
   2   1  13       36.95       41.13      3.70 o 
   3   1  13        0.13        0.46      1.85 o 
  -6   2  13        0.42        0.46      1.31 o 
  -5   2  13        1.60        1.85      1.31 o 
  -4   2  13        1.07        0.92      1.85 o 
  -3   2  13        0.75        4.16      1.31 o 
  -2   2  13        2.56        2.44      1.11 o 
  -1   2  13        7.82        9.59      1.44 o 
   0   2  13        0.08        0.46      0.98 o 
   1   2  13       17.60       22.54      2.11 o 
   2   2  13        4.68        1.85      1.85 o 
   3   2  13        0.00        0.92      1.85 o 
  -6   3  13        1.48        1.39      1.39 o 
  -5   3  13        0.85        1.85      1.85 o 
  -4   3  13        6.93        9.27      1.63 o 
  -3   3  13       22.47       21.55      2.29 o 
  -2   3  13        6.76        3.00      1.31 o 
  -1   3  13        5.81        7.51      1.44 o 
   0   3  13        0.01       -0.98      0.98 o 
   1   3  13        1.02        0.26      1.39 o 
   2   3  13        0.42        0.46      1.62 o 
  -6   4  13        0.01        0.00      1.85 o 
  -5   4  13        6.05        5.13      1.62 o 
  -4   4  13        0.02       -0.07      1.11 o 
  -3   4  13       68.06       61.00      4.16 o 
  -2   4  13       20.54       21.53      2.11 o 
  -1   4  13        7.91        8.34      1.63 o 
   0   4  13       12.01        8.90      1.44 o 
   1   4  13        8.59        8.80      1.63 o 
   2   4  13        3.54        4.47      1.44 o 
  -5   5  13        4.26        3.47      1.31 o 
  -4   5  13        6.61        8.29      2.31 o 
  -3   5  13        1.45        3.47      1.31 o 
  -2   5  13       11.84        7.13      3.23 o 
  -1   5  13        0.05        0.00      1.11 o 
   0   5  13        7.97       12.81      2.54 o 
   1   5  13        3.62        5.65      1.44 o 
  -4   6  13        9.21       10.44      1.96 o 
  -3   6  13        0.41       -0.66      1.11 o 
  -2   6  13        0.15       -0.79      1.11 o 
  -1   6  13        2.59        2.98      2.31 o 
   0  -8  14        0.02       -0.92      1.39 o 
   1  -8  14        0.00       -0.46      1.39 o 
   2  -8  14        5.89        7.39      2.31 o 
  -2  -7  14        0.62        0.00      1.39 o 
  -1  -7  14        0.03        0.00      1.39 o 
   0  -7  14        0.19        0.92      1.39 o 
   1  -7  14        0.55       -0.46      1.39 o 
   2  -7  14       21.45       23.11      3.23 o 
   3  -7  14        0.68        1.39      1.85 o 
  -3  -6  14        0.02        0.46      1.39 o 
  -2  -6  14        3.92        4.62      1.85 o 
  -1  -6  14        0.77       -0.46      1.39 o 
   0  -6  14        2.95        2.31      1.39 o 
   1  -6  14        0.15        1.39      1.85 o 
   2  -6  14       16.78       14.33      3.23 o 
   3  -6  14       16.02       13.40      2.77 o 
   4  -6  14        0.10        0.00      1.85 o 
  -3  -5  14        0.31        0.00      1.39 o 
  -2  -5  14        4.59        5.55      1.85 o 
  -1  -5  14        1.46        0.46      1.39 o 
   0  -5  14        0.06        1.39      1.39 o 
   1  -5  14        4.77        7.39      2.31 o 
   2  -5  14        0.12       -1.39      1.39 o 
   3  -5  14        6.39        6.01      2.31 o 
   4  -5  14        3.80        2.77      1.85 o 
  -4  -4  14        0.10        0.92      1.39 o 
  -3  -4  14        2.04        1.39      1.39 o 
  -2  -4  14        0.68       -0.92      1.39 o 
  -1  -4  14        0.15        0.92      1.39 o 
   0  -4  14        6.43       12.01      2.31 o 
   1  -4  14        1.31        1.85      1.85 o 
   2  -4  14        5.93        2.77      1.85 o 
   3  -4  14        1.19        0.00      1.85 o 
   4  -4  14        0.39        1.85      1.85 o 
  -5  -3  14        0.17        2.77      2.31 o 
  -4  -3  14        0.70        0.52      1.19 o 
  -3  -3  14        5.22       10.17      1.85 o 
  -2  -3  14        0.09        0.46      1.39 o 
  -1  -3  14        0.12        3.70      1.85 o 
   0  -3  14        6.90        5.55      2.31 o 
   1  -3  14        0.19        0.46      1.39 o 
   2  -3  14        1.16       -1.39      1.39 o 
   3  -3  14        0.01        2.77      1.85 o 
   4  -3  14        1.13        1.39      1.85 o 
  -5  -2  14       15.48       19.41      3.23 o 
  -4  -2  14       21.96       24.47      2.43 o 
  -3  -2  14        0.73        2.31      1.85 o 
  -2  -2  14       16.92       20.40      3.23 o 
  -1  -2  14       14.23       15.71      2.77 o 
   0  -2  14       19.33       22.18      3.23 o 
   1  -2  14       58.47       56.84      4.62 o 
   2  -2  14       30.37       29.11      3.70 o 
   3  -2  14        0.53        2.77      1.85 o 
   4  -2  14        1.04        2.77      2.31 o 
  -5  -1  14        5.81        5.18      1.54 o 
  -4  -1  14        2.56        5.90      1.44 o 
  -3  -1  14       43.08       43.70      2.61 o 
  -2  -1  14        3.35        4.16      1.85 o 
  -1  -1  14        4.73        5.08      1.85 o 
   0  -1  14        0.13        0.00      1.39 o 
   1  -1  14       15.51       10.63      2.77 o 
   2  -1  14        4.43        0.46      1.85 o 
   3  -1  14        0.63       -0.92      1.39 o 
  -5   0  14        5.36        6.54      2.54 o 
  -4   0  14      118.77      110.91      4.85 o 
  -3   0  14        1.19        2.00      1.44 o 
  -2   0  14       11.59       10.06      1.85 o 
  -1   0  14        0.49        1.16      0.98 o 
   0   0  14        0.64        2.31      1.85 o 
   1   0  14        5.99        2.77      1.85 o 
   2   0  14        6.21        1.85      1.85 o 
   3   0  14        0.03        0.92      1.85 o 
  -5   1  14        0.62       -1.06      1.11 o 
  -4   1  14        1.60        1.59      1.85 o 
  -3   1  14       14.02       17.14      3.47 o 
  -2   1  14        1.84        1.39      1.11 o 
  -1   1  14       10.50        9.31      2.31 o 
   0   1  14        3.23        2.84      1.11 o 
   1   1  14       34.49       32.35      3.70 o 
   2   1  14        1.87        0.00      1.85 o 
   3   1  14        0.36       -0.92      1.85 o 
  -5   2  14        1.59        3.44      2.31 o 
  -4   2  14        0.00        2.08      1.31 o 
  -3   2  14       47.57       43.84      2.76 o 
  -2   2  14        6.73        9.06      1.63 o 
  -1   2  14        1.68        2.18      1.11 o 
   0   2  14        0.07        0.59      1.11 o 
   1   2  14        0.38        1.85      1.85 o 
   2   2  14        4.26        2.31      2.31 o 
  -5   3  14        0.81       -0.98      0.98 o 
  -4   3  14        0.16        0.59      2.31 o 
  -3   3  14       14.58       13.42      1.96 o 
  -2   3  14        2.67        3.39      2.77 o 
  -1   3  14        0.85        0.99      1.16 o 
   0   3  14        3.84        3.00      1.31 o 
   1   3  14       16.77       23.00      2.11 o 
  -5   4  14        0.21       -0.20      1.11 o 
  -4   4  14        1.11        1.85      1.39 o 
  -3   4  14        5.35        4.62      1.44 o 
  -2   4  14        1.72        0.00      1.31 o 
  -1   4  14        1.68        0.20      1.11 o 
   0   4  14        1.89        3.23      1.44 o 
  -3   5  14        1.18        2.77      1.31 o 
  -2   5  14        2.34        3.08      1.44 o 
  -1  -6  15        0.00        0.92      1.85 o 
   0  -6  15        0.00       -0.92      1.39 o 
   1  -6  15        0.01       -0.46      1.39 o 
   2  -6  15        6.07        4.62      2.31 o 
  -2  -5  15        0.21       -0.46      1.39 o 
  -1  -5  15        1.66        4.16      1.85 o 
   0  -5  15        1.23        2.77      1.85 o 
   1  -5  15        0.11       -0.46      1.85 o 
   2  -5  15        4.20        7.39      2.77 o 
  -3  -4  15        0.00       -1.39      1.39 o 
  -2  -4  15        0.06        2.77      1.85 o 
  -1  -4  15        1.28        2.31      1.85 o 
   0  -4  15        7.85        6.93      2.31 o 
   1  -4  15        0.95       -0.92      1.85 o 
   2  -4  15        4.44        3.23      2.31 o 
   3  -4  15        0.59        0.00      1.85 o 
  -3  -3  15        0.58        0.92      1.39 o 
  -2  -3  15        0.02       -1.39      1.39 o 
  -1  -3  15        0.40        0.46      1.39 o 
   0  -3  15       20.94       23.57      3.23 o 
   1  -3  15        0.01        0.00      1.85 o 
   2  -3  15        4.02        1.85      1.85 o 
   3  -3  15        4.15        1.85      1.85 o 
  -4  -2  15        2.21        2.59      3.23 o 
  -3  -2  15       27.06       29.69      4.62 o 
  -2  -2  15        6.02        6.01      2.31 o 
  -1  -2  15        0.01        0.46      1.39 o 
   0  -2  15        0.08        0.00      1.85 o 
   1  -2  15        0.51        0.00      1.85 o 
   2  -2  15        0.95        0.46      1.85 o 
  -4  -1  15       81.09       94.83      4.08 o 
  -3  -1  15        6.76        9.41      2.31 o 
  -2  -1  15        0.05        1.06      1.11 o 
  -1  -1  15        3.01        2.77      1.85 o 
   0  -1  15        1.03       -0.92      1.85 o 
   1  -1  15       24.01       20.80      3.23 o 
   2  -1  15        0.56        0.00      1.85 o 
  -4   0  15        5.59        3.19      1.77 o 
  -3   0  15        2.36        3.08      1.44 o 
  -2   0  15        0.65       -0.23      1.16 o 
  -1   0  15        0.84        1.85      1.85 o 
   0   0  15        5.64        5.08      2.31 o 
   1   0  15        2.71        2.31      1.85 o 
   2   0  15        0.00       -1.85      1.85 o 
  -4   1  15       20.24       23.11      3.23 o 
  -3   1  15        0.47        2.31      1.31 o 
  -2   1  15        3.42        3.47      1.31 o 
  -1   1  15        0.13       -0.98      0.98 o 
   0   1  15        0.30        1.85      1.85 o 
   1   1  15        2.09        1.39      2.31 o 
  -4   2  15       15.11       16.08      2.11 o 
  -3   2  15       10.28        9.94      1.63 o 
  -2   2  15        0.83        0.13      1.11 o 
  -1   2  15        7.69        8.33      1.85 o 
   0   2  15        2.32        1.16      1.31 o 
  -3   3  15        9.40        9.50      1.77 o 
  -2   3  15        1.11        0.69      1.31 o 
  -1   3  15        0.40        2.16      1.44 o 
  -1  -3  16        0.09       -0.92      1.39 o 
   0  -3  16        0.47        2.77      1.85 o 
  -2  -2  16        0.04        0.00      1.85 o 
  -1  -2  16        0.96        0.92      1.85 o 
   0  -2  16        3.43        5.55      2.31 o 
  -2  -1  16        1.73        0.92      1.85 o 
  -1  -1  16        0.41       -1.39      1.39 o 
   0  -1  16       10.72       17.56      3.23 o 
  -2   0  16        0.02       -1.39      1.39 o 
  -1   0  16        0.03        0.92      1.85 o 
                                                 
